# Supplementary material for: m6A RNA Modification Controls HTLV‐1 Tax and Host Gene Expression
Source: Genes Cells. 2025 Oct 7;30(6):e70054. doi: 10.1111/gtc.70054 (PMC12504147; doi:10.1111/gtc.70054)
Supplement: Supplementary file 2 — Table S1: List of differentially expressed genes under STM2457 treatment in C91/PL cells. Table S2: Normalized TPM data of m6A‐related genes in activated naive CD4+ T‐cells and HTLV‐1‐infected cell line HuT102. [file GTC-30-0-s002.xlsx]

## Sheet: TableS1
gene_id	GeneSymbol	baseMean	log2FoldChange	lfcSE	stat	pvalue	padj
ENSG00000181004	BBS12	141.493	2.97396	0.226547	13.1273	2.29574e-39	1.02147e-36
ENSG00000130518	IQCN	163.103	2.27926	0.218523	10.4303	1.80365e-25	2.4805e-23
ENSG00000164287	CDC20B	315.598	2.20164	0.144816	15.203	3.37668e-52	3.40549e-49
ENSG00000205592	MUC19	77.6781	2.17953	0.239042	9.11774	7.6705e-20	5.3229e-18
ENSG00000273151	AC073957.3	91.2694	2.1388	0.233185	9.1721	4.63911e-20	3.29486e-18
ENSG00000253159	PCDHGA12	33.482	2.12183	0.281098	7.54837	4.40744e-14	1.69658e-12
ENSG00000055813	CCDC85A	133.734	2.1151	0.225603	9.37533	6.89585e-21	5.57864e-19
ENSG00000123870	ZNF137P	33.725	2.07139	0.281069	7.36969	1.71022e-13	6.08758e-12
ENSG00000163359	COL6A3	166.898	1.97463	0.205499	9.60897	7.3279e-22	6.52096e-20
ENSG00000138613	APH1B	214.518	1.89186	0.192382	9.83386	8.04745e-23	8.33848e-21
ENSG00000058335	RASGRF1	94.5508	1.86135	0.220807	8.4298	3.46269e-17	1.85757e-15
ENSG00000205413	SAMD9	236.928	1.82868	0.174601	10.4734	1.14421e-25	1.60274e-23
ENSG00000184441	AP001062.1	194.827	1.82835	0.168752	10.8345	2.36166e-27	3.84163e-25
ENSG00000186297	GABRA5	70.0203	1.80175	0.250927	7.18038	6.952e-13	2.32163e-11
ENSG00000253305	PCDHGB6	59.7543	1.79321	0.271639	6.60145	4.07145e-11	1.06012e-09
ENSG00000188263	IL17REL	344.585	1.79045	0.144649	12.3779	3.44285e-35	1.10816e-32
ENSG00000135077	HAVCR2	42.4783	1.77815	0.27485	6.46952	9.83179e-11	2.41453e-09
ENSG00000253953	PCDHGB4	58.4579	1.7778	0.27324	6.50636	7.69948e-11	1.91261e-09
ENSG00000167208	SNX20	59.8875	1.77172	0.266021	6.66007	2.73691e-11	7.28943e-10
ENSG00000115641	FHL2	62.3582	1.74879	0.259696	6.73398	1.65082e-11	4.52419e-10
ENSG00000162692	VCAM1	744.335	1.74098	0.108268	16.0804	3.50318e-58	5.29961e-55
ENSG00000196408	NOXO1	76.8233	1.69878	0.236785	7.17435	7.2653e-13	2.4103e-11
ENSG00000179841	AKAP5	125.001	1.67978	0.209004	8.03707	9.20124e-16	4.19266e-14
ENSG00000177409	SAMD9L	179.242	1.66037	0.210856	7.87442	3.42323e-15	1.4754e-13
ENSG00000111728	ST8SIA1	111.523	1.65083	0.219692	7.51431	5.7212e-14	2.15299e-12
ENSG00000275846	AL513548.3	24.0417	1.64936	0.28047	5.88071	4.08511e-09	7.52735e-08
ENSG00000031081	ARHGAP31	1651.55	1.63251	0.0866992	18.8296	4.31636e-79	1.0883e-75
ENSG00000184083	FAM120C	390.94	1.62706	0.166084	9.79663	1.16407e-22	1.15856e-20
ENSG00000261934	PCDHGA9	45.1242	1.62253	0.277685	5.84305	5.1253e-09	9.2857e-08
ENSG00000257354	AC048341.1	62.4012	1.6036	0.253896	6.31599	2.68444e-10	6.11599e-09
ENSG00000138756	BMP2K	1479.61	1.59247	0.0791408	20.122	4.73528e-90	1.4327e-86
ENSG00000260743	AC007823.1	45.2711	1.58023	0.276718	5.71061	1.12572e-08	1.90777e-07
ENSG00000136842	TMOD1	96.4131	1.57621	0.213237	7.3918	1.44851e-13	5.19266e-12
ENSG00000160224	AIRE	63.0945	1.57005	0.270508	5.80408	6.47222e-09	1.14517e-07
ENSG00000196358	NTNG2	118.915	1.56294	0.223087	7.00599	2.4524e-12	7.63373e-11
ENSG00000253767	PCDHGA8	73.0512	1.56156	0.248947	6.27267	3.54902e-10	7.95401e-09
ENSG00000164442	CITED2	317.412	1.55844	0.158008	9.86303	6.02038e-23	6.28112e-21
ENSG00000100867	DHRS2	48.2714	1.52362	0.272362	5.5941	2.21767e-08	3.53941e-07
ENSG00000227009	FUNDC2P4	44.6382	1.51401	0.267149	5.66728	1.45079e-08	2.3908e-07
ENSG00000105371	ICAM4	73.0839	1.51021	0.249249	6.05903	1.36946e-09	2.76598e-08
ENSG00000139970	RTN1	50.9046	1.50235	0.272126	5.5208	3.37463e-08	5.19342e-07
ENSG00000115956	PLEK	180.304	1.50092	0.176004	8.52775	1.49215e-17	8.26861e-16
ENSG00000136205	TNS3	253.321	1.49124	0.160893	9.26851	1.88758e-20	1.42776e-18
ENSG00000181264	TMEM136	22.9526	1.49034	0.280154	5.3197	1.03936e-07	1.45993e-06
ENSG00000279965	AL390755.1	93.7768	1.48777	0.232404	6.40168	1.53674e-10	3.64958e-09
ENSG00000167703	SLC43A2	95.9363	1.47425	0.238599	6.17879	6.45948e-10	1.37826e-08
ENSG00000137693	YAP1	260.911	1.46803	0.164538	8.9221	4.57527e-19	2.93283e-17
ENSG00000275793	RIMBP3	31.4201	1.46096	0.280713	5.20446	1.94565e-07	2.60938e-06
ENSG00000087085	ACHE	567.387	1.45995	0.116993	12.4789	9.72683e-36	3.34426e-33
ENSG00000253537	PCDHGA7	67.543	1.45338	0.243471	5.9694	2.38131e-09	4.56585e-08
ENSG00000226806	AC011893.1	49.0978	1.44663	0.26827	5.39246	6.94986e-08	1.00418e-06
ENSG00000232586	KIAA1614-AS1	52.7444	1.44288	0.267358	5.3968	6.78409e-08	9.82102e-07
ENSG00000204977	TRIM13	448.767	1.4422	0.117546	12.2692	1.32582e-34	3.93275e-32
ENSG00000275405	RF00003	27.014	1.42985	0.280202	5.10295	3.34406e-07	4.27632e-06
ENSG00000285130	AL358113.1	73.48	1.42424	0.242782	5.86633	4.45537e-09	8.15005e-08
ENSG00000078589	P2RY10	67.3234	1.40971	0.268982	5.24091	1.59788e-07	2.17968e-06
ENSG00000125898	FAM110A	88.5268	1.40698	0.242982	5.79045	7.01991e-09	1.22629e-07
ENSG00000099250	NRP1	51.4635	1.40312	0.266956	5.256	1.4722e-07	2.01734e-06
ENSG00000205795	CYS1	507.841	1.38605	0.118677	11.6792	1.62868e-31	3.62334e-29
ENSG00000086570	FAT2	80.267	1.38467	0.248784	5.56576	2.61015e-08	4.09186e-07
ENSG00000169083	AR	511.061	1.379	0.119796	11.5112	1.15819e-30	2.40015e-28
ENSG00000169220	RGS14	260.45	1.3724	0.158078	8.68174	3.89774e-18	2.31236e-16
ENSG00000112343	TRIM38	807.523	1.37182	0.10855	12.6376	1.30966e-36	4.95313e-34
ENSG00000177707	NECTIN3	301.486	1.3643	0.138262	9.86745	5.76084e-23	6.05209e-21
ENSG00000118156	ZNF541	43.1854	1.35088	0.275612	4.90139	9.51597e-07	1.09807e-05
ENSG00000235217	TSPY26P	137.377	1.34945	0.23284	5.7956	6.80789e-09	1.19616e-07
ENSG00000109819	PPARGC1A	49.9407	1.34605	0.272062	4.94759	7.51361e-07	8.81131e-06
ENSG00000197558	SSPO	43.0466	1.33439	0.273494	4.87906	1.06594e-06	1.21336e-05
ENSG00000179532	DNHD1	789.27	1.33274	0.105572	12.624	1.5574e-36	5.74642e-34
ENSG00000115423	DNAH6	104.925	1.33023	0.228749	5.81522	6.05548e-09	1.079e-07
ENSG00000171992	SYNPO	2189.51	1.32859	0.0857681	15.4905	4.02199e-54	5.07038e-51
ENSG00000115129	TP53I3	183.671	1.32729	0.186183	7.12894	1.01144e-12	3.29763e-11
ENSG00000184226	PCDH9	148.538	1.31802	0.182705	7.21391	5.43689e-13	1.84415e-11
ENSG00000110076	NRXN2	1002.23	1.31374	0.0884875	14.8467	7.31144e-50	5.53038e-47
ENSG00000230666	CEACAM22P	19.5727	1.30848	0.274601	4.765	1.88851e-06	2.02047e-05
ENSG00000267274	AC008770.3	45.7328	1.30789	0.267145	4.89583	9.78941e-07	1.12705e-05
ENSG00000172425	TTC36	45.0261	1.29963	0.272053	4.77714	1.77808e-06	1.91723e-05
ENSG00000171222	SCAND1	128.981	1.29533	0.211497	6.12457	9.0927e-10	1.8973e-08
ENSG00000263873	AP003396.5	19.1082	1.28636	0.278909	4.61211	3.9861e-06	3.95421e-05
ENSG00000189114	BLOC1S3	136.826	1.28059	0.22129	5.78694	7.16807e-09	1.24929e-07
ENSG00000130513	GDF15	89.9165	1.27308	0.222135	5.73108	9.97928e-09	1.70199e-07
ENSG00000108821	COL1A1	2987.38	1.27071	0.0770093	16.5007	3.6254e-61	6.85563e-58
ENSG00000181143	MUC16	59.1755	1.26991	0.272181	4.66569	3.07585e-06	3.13978e-05
ENSG00000247498	GPRC5D-AS1	46.2239	1.26893	0.270992	4.68254	2.83342e-06	2.91394e-05
ENSG00000154237	LRRK1	144.06	1.26639	0.188351	6.72358	1.77309e-11	4.84309e-10
ENSG00000261556	SMG1P7	365.617	1.26218	0.145203	8.69247	3.54658e-18	2.12066e-16
ENSG00000282508	LINC01002	36.1258	1.26081	0.276218	4.56455	5.00572e-06	4.85115e-05
ENSG00000173208	ABCD2	104.765	1.25972	0.211809	5.94745	2.7236e-09	5.1762e-08
ENSG00000105642	KCNN1	343.661	1.25909	0.150966	8.34019	7.417e-17	3.90956e-15
ENSG00000120327	PCDHB14	19.4198	1.25579	0.275065	4.56542	4.98506e-06	4.83733e-05
ENSG00000167720	SRR	73.1625	1.25432	0.247631	5.06525	4.07863e-07	5.09089e-06
ENSG00000182324	KCNJ14	200.929	1.25278	0.178282	7.02697	2.11071e-12	6.66613e-11
ENSG00000168016	TRANK1	71.4651	1.24898	0.246739	5.06195	4.14986e-07	5.16701e-06
ENSG00000123338	NCKAP1L	1601.72	1.24644	0.0821727	15.1686	5.7096e-52	5.39843e-49
ENSG00000258297	AP001157.1	318.471	1.24506	0.165563	7.52017	5.47037e-14	2.0689e-12
ENSG00000099910	KLHL22	673.688	1.24475	0.0982612	12.6678	8.92133e-37	3.46056e-34
ENSG00000244486	SCARF2	47.1805	1.24369	0.262927	4.73019	2.2431e-06	2.35814e-05
ENSG00000261438	AL157394.1	43.9959	1.24203	0.27094	4.58415	4.55844e-06	4.46344e-05
ENSG00000164683	HEY1	210.837	1.24057	0.172325	7.199	6.06548e-13	2.03908e-11
ENSG00000180346	TIGD2	160.002	1.24026	0.186563	6.64791	2.97282e-11	7.87614e-10
ENSG00000187017	ESPN	231.112	1.23966	0.153753	8.06267	7.46445e-16	3.46387e-14
ENSG00000250509	AC034213.1	40.9147	1.23398	0.275054	4.48633	7.24596e-06	6.77903e-05
ENSG00000276545	PCDHGB9P	19.825	1.23147	0.273128	4.50877	6.52057e-06	6.18065e-05
ENSG00000175920	DOK7	217.492	1.22718	0.162998	7.5288	5.12093e-14	1.94159e-12
ENSG00000265148	TSPOAP1-AS1	571.88	1.22243	0.125567	9.73534	2.1311e-22	2.05767e-20
ENSG00000034533	ASTE1	144.943	1.22207	0.192698	6.34189	2.26967e-10	5.22611e-09
ENSG00000153495	TEX29	32.8959	1.22189	0.281189	4.34545	1.3899e-05	0.000121963
ENSG00000148488	ST8SIA6	187.098	1.21104	0.174369	6.9453	3.7765e-12	1.1358e-10
ENSG00000161682	FAM171A2	71.4661	1.21046	0.234663	5.15827	2.4924e-07	3.29277e-06
ENSG00000023902	PLEKHO1	382.321	1.21019	0.129105	9.37368	7.00465e-21	5.60668e-19
ENSG00000224950	AL390066.1	331.292	1.20998	0.15745	7.68484	1.53188e-14	6.14704e-13
ENSG00000136630	HLX	48.3477	1.20851	0.268031	4.50885	6.51814e-06	6.18065e-05
ENSG00000196562	SULF2	123.152	1.20774	0.230918	5.23015	1.69369e-07	2.2989e-06
ENSG00000197019	SERTAD1	182.836	1.20573	0.193196	6.24095	4.34926e-10	9.5356e-09
ENSG00000198753	PLXNB3	35.7745	1.20394	0.277325	4.34125	1.41676e-05	0.000124032
ENSG00000137124	ALDH1B1	1245.25	1.20096	0.10089	11.9036	1.13364e-32	2.76607e-30
ENSG00000124217	MOCS3	274.47	1.19833	0.157357	7.61536	2.6296e-14	1.03866e-12
ENSG00000250331	LINC01340	14.1288	1.19678	0.262928	4.55175	5.32022e-06	5.12965e-05
ENSG00000227039	ITGB2-AS1	63.7713	1.1946	0.270421	4.41756	9.98213e-06	9.07114e-05
ENSG00000123360	PDE1B	186.584	1.18294	0.20527	5.76285	8.2704e-09	1.42825e-07
ENSG00000229474	PATL2	34.4632	1.17884	0.280072	4.20906	2.56435e-05	0.000210719
ENSG00000143318	CASQ1	114.68	1.17868	0.217938	5.40832	6.36172e-08	9.29856e-07
ENSG00000117091	CD48	84.2243	1.17764	0.240676	4.89304	9.92898e-07	1.14051e-05
ENSG00000171236	LRG1	301.765	1.17646	0.171056	6.87763	6.08573e-12	1.76708e-10
ENSG00000232021	LEF1-AS1	29.381	1.17465	0.281191	4.17739	2.94871e-05	0.000238546
ENSG00000184451	CCR10	184.659	1.17303	0.187717	6.24892	4.13301e-10	9.12762e-09
ENSG00000127152	BCL11B	77.9289	1.17178	0.237988	4.92369	8.49276e-07	9.84509e-06
ENSG00000169758	TMEM266	61.1744	1.16665	0.266209	4.38245	1.17351e-05	0.00010446
ENSG00000120280	CXorf21	55.3296	1.16624	0.268457	4.34422	1.39772e-05	0.000122578
ENSG00000173404	INSM1	111.517	1.16265	0.224527	5.17824	2.23995e-07	2.98292e-06
ENSG00000166173	LARP6	1605.44	1.16167	0.0834078	13.9276	4.30346e-44	2.50395e-41
ENSG00000185614	INKA1	28.5833	1.16153	0.280485	4.14114	3.4558e-05	0.000274865
ENSG00000267278	MAP3K14-AS1	37.8547	1.15146	0.276098	4.17049	3.03948e-05	0.000244854
ENSG00000178409	BEND3	633.801	1.15057	0.114354	10.0614	8.17871e-24	9.03121e-22
ENSG00000136367	ZFHX2	293.049	1.15051	0.164732	6.98415	2.86592e-12	8.77644e-11
ENSG00000197549	PRAMENP	25.9513	1.14915	0.280928	4.09056	4.30337e-05	0.000334884
ENSG00000145779	TNFAIP8	1313.74	1.14889	0.0903372	12.7178	4.70719e-37	1.87396e-34
ENSG00000226859	LINC02051	258.148	1.1485	0.167181	6.86984	6.42754e-12	1.84859e-10
ENSG00000244617	ASPRV1	18.8058	1.14738	0.278624	4.11801	3.82157e-05	0.000300951
ENSG00000136213	CHST12	339.891	1.14627	0.139732	8.20335	2.33783e-16	1.15957e-14
ENSG00000196810	CTBP1-DT	434.548	1.14511	0.117642	9.73385	2.16239e-22	2.07042e-20
ENSG00000177992	SPATA31E1	49.7167	1.14203	0.274184	4.16518	3.11106e-05	0.000250208
ENSG00000110446	SLC15A3	37.308	1.14142	0.273875	4.16768	3.07721e-05	0.000247617
ENSG00000141642	ELAC1	151.289	1.13988	0.201467	5.65787	1.53264e-08	2.512e-07
ENSG00000245213	AC105285.1	49.1383	1.1363	0.266499	4.26379	2.00991e-05	0.000169487
ENSG00000135914	HTR2B	26.5731	1.13285	0.280939	4.03237	5.52171e-05	0.000420183
ENSG00000258429	PDF	126.879	1.13202	0.201716	5.61193	2.0008e-08	3.22001e-07
ENSG00000196421	C20orf204	276.034	1.13168	0.149868	7.55117	4.31353e-14	1.67052e-12
ENSG00000131409	LRRC4B	59.5291	1.1315	0.257314	4.39737	1.09572e-05	9.86085e-05
ENSG00000134013	LOXL2	35.0758	1.13031	0.280447	4.03039	5.56839e-05	0.000422832
ENSG00000270441	AC135506.1	60.1481	1.12802	0.258998	4.35531	1.32876e-05	0.000116937
ENSG00000262714	AC007342.5	17.8844	1.12569	0.273722	4.11252	3.91365e-05	0.000307402
ENSG00000186197	EDARADD	188.997	1.1256	0.179753	6.26194	3.80214e-10	8.4711e-09
ENSG00000176973	FAM89B	200.943	1.1251	0.165778	6.78676	1.14683e-11	3.21282e-10
ENSG00000105549	THEG	73.5993	1.12417	0.243641	4.61404	3.94922e-06	3.92278e-05
ENSG00000181915	ADO	1333.1	1.11919	0.0826875	13.5352	9.69537e-42	4.73134e-39
ENSG00000161509	GRIN2C	130.882	1.1154	0.214001	5.21211	1.86704e-07	2.51063e-06
ENSG00000261474	AC026471.4	80.5989	1.11513	0.226225	4.92932	8.25166e-07	9.57293e-06
ENSG00000253910	PCDHGB2	107.651	1.11438	0.210863	5.28487	1.25793e-07	1.7379e-06
ENSG00000177663	IL17RA	387.444	1.11363	0.141617	7.86363	3.7316e-15	1.59468e-13
ENSG00000279207	AC015813.6	213.507	1.10961	0.18402	6.02981	1.64154e-09	3.26753e-08
ENSG00000261371	PECAM1	61.9611	1.1083	0.262764	4.21787	2.46616e-05	0.000203425
ENSG00000182326	C1S	29.4611	1.10706	0.280396	3.94818	7.87481e-05	0.000578807
ENSG00000213626	LBH	918.928	1.10019	0.0909145	12.1013	1.03892e-33	2.81785e-31
ENSG00000168496	FEN1	2605.96	1.09924	0.0716605	15.3395	4.1619e-53	4.84317e-50
ENSG00000238098	ABCA17P	23.7728	1.0986	0.281143	3.9076	9.3216e-05	0.000671892
ENSG00000281357	ARRDC3-AS1	53.7868	1.09853	0.25316	4.33929	1.42946e-05	0.000124927
ENSG00000198914	POU3F3	106.149	1.09846	0.244755	4.48798	7.19023e-06	6.73105e-05
ENSG00000215795	AL390728.2	28.0048	1.09463	0.27942	3.9175	8.94728e-05	0.000648249
ENSG00000167562	ZNF701	209.441	1.09184	0.17267	6.32328	2.56074e-10	5.84296e-09
ENSG00000102387	TAF7L	15.7151	1.08574	0.265164	4.09461	4.22888e-05	0.000329595
ENSG00000242732	RTL5	68.4852	1.08563	0.247685	4.38308	1.17012e-05	0.000104311
ENSG00000123243	ITIH5	134.775	1.085	0.195803	5.54128	3.00268e-08	4.66372e-07
ENSG00000129009	ISLR	317.187	1.08401	0.146342	7.40738	1.2882e-13	4.65104e-12
ENSG00000117226	GBP3	17.1644	1.08393	0.272374	3.97956	6.90424e-05	0.000512431
ENSG00000186998	EMID1	318.645	1.08324	0.13454	8.05148	8.18007e-16	3.77281e-14
ENSG00000228889	UBAC2-AS1	29.9965	1.07924	0.279747	3.85792	0.000114354	0.000803389
ENSG00000198774	RASSF9	59.5263	1.07923	0.259197	4.16373	3.13086e-05	0.000251666
ENSG00000197557	TTC30A	60.312	1.07838	0.261399	4.1254	3.70084e-05	0.000292815
ENSG00000170442	KRT86	182.854	1.07451	0.182733	5.88022	4.09718e-09	7.5404e-08
ENSG00000147912	FBXO10	103.695	1.07254	0.222566	4.81897	1.44298e-06	1.5899e-05
ENSG00000224536	AC096677.1	99.9844	1.07108	0.243887	4.39173	1.1245e-05	0.000100839
ENSG00000026103	FAS	647.923	1.07094	0.113591	9.42799	4.18023e-21	3.45565e-19
ENSG00000139289	PHLDA1	244.877	1.06893	0.150533	7.10095	1.23906e-12	3.99668e-11
ENSG00000107551	RASSF4	649.202	1.06779	0.109894	9.71653	2.56364e-22	2.43916e-20
ENSG00000175040	CHST2	1230.74	1.06766	0.0838392	12.7346	3.79639e-37	1.55221e-34
ENSG00000181817	LSM10	229.584	1.06748	0.17087	6.24733	4.17524e-10	9.19403e-09
ENSG00000267793	AC009977.1	58.4712	1.06529	0.275982	3.86001	0.000113384	0.000797439
ENSG00000185933	CALHM1	29.7525	1.06466	0.275997	3.85752	0.000114542	0.000803705
ENSG00000182154	MRPL41	626.396	1.06219	0.145951	7.27773	3.3949e-13	1.16458e-11
ENSG00000128311	TST	252.191	1.0615	0.17138	6.19386	5.87095e-10	1.26338e-08
ENSG00000250337	PURPL	519.726	1.05778	0.129561	8.16435	3.23166e-16	1.55535e-14
ENSG00000263528	IKBKE	986.136	1.05669	0.102737	10.2854	8.20102e-25	1.06953e-22
ENSG00000240857	RDH14	240.472	1.05284	0.164916	6.38414	1.72368e-10	4.06165e-09
ENSG00000177981	ASB8	443.809	1.05252	0.127934	8.22701	1.91936e-16	9.67871e-15
ENSG00000249459	ZNF286B	128.296	1.0517	0.191074	5.50417	3.70921e-08	5.65654e-07
ENSG00000106665	CLIP2	2625.92	1.04857	0.0647302	16.1991	5.11545e-59	8.5985e-56
ENSG00000103642	LACTB	1644.17	1.04658	0.0729585	14.3448	1.14839e-46	7.89675e-44
ENSG00000175573	C11orf68	323.492	1.04219	0.159753	6.52375	6.85703e-11	1.72028e-09
ENSG00000182544	MFSD5	241.943	1.04156	0.173621	5.99902	1.98518e-09	3.87008e-08
ENSG00000213145	CRIP1	99.8648	1.04066	0.236644	4.39757	1.09469e-05	9.85746e-05
ENSG00000081059	TCF7	876.899	1.03942	0.0925898	11.226	3.03768e-29	5.81697e-27
ENSG00000167384	ZNF180	481.286	1.03742	0.116382	8.91396	4.92419e-19	3.1393e-17
ENSG00000132661	NXT1	302.989	1.03694	0.163605	6.3381	2.32617e-10	5.33996e-09
ENSG00000106302	HYAL4	18.6519	1.03537	0.271211	3.81759	0.000134764	0.000923745
ENSG00000234345	AC234782.3	40.9513	1.03329	0.275896	3.74521	0.000180246	0.00119154
ENSG00000249534	LINC01258	16.0249	1.03064	0.263956	3.90458	9.43885e-05	0.000679633
ENSG00000237753	AC079922.2	32.2569	1.02874	0.277861	3.70237	0.000213599	0.00138268
ENSG00000177613	CSTF2T	1148.46	1.02706	0.0937513	10.9552	6.27468e-28	1.07868e-25
ENSG00000266903	AC243964.2	190.436	1.02582	0.171163	5.99324	2.05705e-09	3.99987e-08
ENSG00000122481	RWDD3	67.2297	1.0258	0.247426	4.14588	3.38514e-05	0.000270097
ENSG00000251598	AC096711.3	11.5123	1.02556	0.254569	4.02863	5.61017e-05	0.000425238
ENSG00000183161	FANCF	627.449	1.02306	0.121071	8.45008	2.91094e-17	1.57838e-15
ENSG00000197620	CXorf40A	111.062	1.0225	0.215276	4.74971	2.03705e-06	2.16713e-05
ENSG00000180616	SSTR2	3598.47	1.02117	0.0685238	14.9024	3.17815e-50	2.53048e-47
ENSG00000155307	SAMSN1	702.033	1.02063	0.1039	9.82313	8.95191e-23	9.15031e-21
ENSG00000165801	ARHGEF40	623.664	1.01817	0.114799	8.86919	7.36779e-19	4.6249e-17
ENSG00000256128	LINC00944	88.6674	1.01558	0.237761	4.27142	1.94233e-05	0.000164706
ENSG00000260267	AC026471.1	365.777	1.01433	0.129161	7.85323	4.05446e-15	1.72292e-13
ENSG00000131650	KREMEN2	210.251	1.01185	0.182313	5.55008	2.85547e-08	4.45335e-07
ENSG00000263753	LINC00667	456.601	1.01158	0.126068	8.02407	1.023e-15	4.63353e-14
ENSG00000167302	TEPSIN	423.211	1.00886	0.117187	8.60898	7.37163e-18	4.24023e-16
ENSG00000260260	SNHG19	131.24	1.00865	0.193253	5.21935	1.79557e-07	2.42747e-06
ENSG00000161513	FDXR	903.818	0.997502	0.0913015	10.9254	8.71918e-28	1.4656e-25
ENSG00000226721	EEF1DP2	41.1496	0.996919	0.271467	3.67234	0.000240337	0.00153605
ENSG00000176399	DMRTA1	33.3568	0.99636	0.280905	3.54697	0.000389693	0.00234498
ENSG00000279873	LINC01126	89.5156	0.995248	0.228154	4.36218	1.28775e-05	0.00011346
ENSG00000176177	ENTHD1	75.181	0.993501	0.244865	4.05735	4.96329e-05	0.00038114
ENSG00000260526	AC109347.1	64.7572	0.993262	0.252456	3.93439	8.34077e-05	0.000608385
ENSG00000275318	AL136981.2	38.6761	0.992667	0.274856	3.61159	0.00030433	0.00188376
ENSG00000181481	RNF135	169.214	0.991727	0.176979	5.60363	2.09908e-08	3.36742e-07
ENSG00000145936	KCNMB1	428.349	0.991312	0.142531	6.95504	3.5245e-12	1.06637e-10
ENSG00000164543	STK17A	391.061	0.989819	0.125445	7.89045	3.01102e-15	1.30893e-13
ENSG00000169604	ANTXR1	71.3101	0.989006	0.234955	4.20934	2.56114e-05	0.00021057
ENSG00000126460	PRRG2	28.9736	0.986224	0.279087	3.53375	0.000409707	0.00244078
ENSG00000205885	C1RL-AS1	487.78	0.985606	0.125317	7.86492	3.69347e-15	1.58286e-13
ENSG00000120913	PDLIM2	78.1018	0.98537	0.245964	4.00616	6.17129e-05	0.000463322
ENSG00000267172	AC022031.1	11.51	0.98422	0.254979	3.86	0.000113385	0.000797439
ENSG00000128394	APOBEC3F	139.269	0.983204	0.203031	4.84263	1.28134e-06	1.42951e-05
ENSG00000244879	GABPB1-AS1	1456.58	0.982286	0.0786013	12.4971	7.74523e-36	2.72488e-33
ENSG00000237440	ZNF737	227.094	0.981514	0.177963	5.51526	3.4826e-08	5.33787e-07
ENSG00000015592	STMN4	43.2045	0.980919	0.280544	3.49649	0.000471426	0.00274548
ENSG00000275454	AC105020.6	43.1931	0.97953	0.276791	3.53888	0.000401831	0.00240083
ENSG00000173227	SYT12	36.1842	0.976914	0.274543	3.55833	0.000373226	0.00225216
ENSG00000165886	UBTD1	36.0118	0.976731	0.277668	3.51763	0.000435424	0.0025645
ENSG00000215267	AKR1C7P	41.282	0.976627	0.273532	3.57042	0.000356404	0.00216273
ENSG00000124688	MAD2L1BP	391.155	0.97519	0.142721	6.83285	8.32425e-12	2.37155e-10
ENSG00000164967	RPP25L	124.478	0.97394	0.204701	4.75788	1.95638e-06	2.08718e-05
ENSG00000169432	SCN9A	30.9403	0.973734	0.278829	3.49223	0.000479014	0.00278391
ENSG00000213380	COG8	373.571	0.973592	0.165418	5.88565	3.96488e-09	7.3326e-08
ENSG00000280734	LINC01232	203.868	0.973209	0.185903	5.23505	1.64942e-07	2.24797e-06
ENSG00000174307	PHLDA3	684.975	0.971686	0.112178	8.66198	4.63634e-18	2.73979e-16
ENSG00000261618	AC083837.1	215.733	0.970361	0.181737	5.33936	9.3275e-08	1.31875e-06
ENSG00000196705	ZNF431	847.415	0.969567	0.0982061	9.87279	5.46261e-23	5.77891e-21
ENSG00000174514	MFSD4A	29.0707	0.968198	0.280824	3.4477	0.000565379	0.00320819
ENSG00000142684	ZNF593	153.269	0.968028	0.220836	4.38347	1.16801e-05	0.000104246
ENSG00000153094	BCL2L11	2837.57	0.968024	0.0712633	13.5838	4.99835e-42	2.70054e-39
ENSG00000011028	MRC2	1119.5	0.967851	0.0942941	10.2642	1.02195e-24	1.30482e-22
ENSG00000234771	SLC25A25-AS1	759.741	0.967526	0.102415	9.44712	3.48292e-21	2.89503e-19
ENSG00000255587	RAB44	15.3854	0.967218	0.259724	3.72403	0.00019607	0.00127962
ENSG00000147443	DOK2	174.662	0.966932	0.202263	4.78057	1.74803e-06	1.8928e-05
ENSG00000112182	BACH2	1870.2	0.966061	0.0803015	12.0304	2.45894e-33	6.38157e-31
ENSG00000050555	LAMC3	16.0188	0.964547	0.264753	3.64319	0.000269282	0.00169808
ENSG00000126705	AHDC1	974.136	0.963725	0.098163	9.8176	9.45703e-23	9.60174e-21
ENSG00000166140	ZFYVE19	564.132	0.96343	0.13084	7.36344	1.79229e-13	6.30552e-12
ENSG00000226752	CUTALP	245.075	0.96193	0.189766	5.06902	3.99868e-07	5.00762e-06
ENSG00000189058	APOD	19.911	0.961136	0.272238	3.5305	0.000414776	0.00246068
ENSG00000134594	RAB33A	289.77	0.961129	0.156516	6.14076	8.2127e-10	1.72798e-08
ENSG00000259956	RBM15B	2449.19	0.960874	0.0828223	11.6016	4.0429e-31	8.49458e-29
ENSG00000137486	ARRB1	951.183	0.959894	0.0953648	10.0655	7.84955e-24	8.73147e-22
ENSG00000272831	AC027644.3	43.5574	0.959843	0.271489	3.53548	0.000407038	0.00242714
ENSG00000089163	SIRT4	51.5932	0.958099	0.253658	3.77713	0.000158648	0.00106608
ENSG00000134198	TSPAN2	80.8086	0.95768	0.22396	4.27612	1.90178e-05	0.000161721
ENSG00000176463	SLCO3A1	308.52	0.957645	0.17393	5.50592	3.67255e-08	5.61196e-07
ENSG00000251441	RTEL1P1	80.962	0.957442	0.24703	3.87581	0.000106269	0.000752639
ENSG00000225218	AP001628.1	44.5886	0.956441	0.279258	3.42494	0.000614931	0.00344553
ENSG00000133216	EPHB2	26.5852	0.955659	0.28059	3.40589	0.00065949	0.00366415
ENSG00000254995	STX16-NPEPL1	24.1034	0.955649	0.281194	3.39855	0.000677452	0.00374716
ENSG00000253485	PCDHGA5	67.4618	0.955181	0.245255	3.89465	9.83415e-05	0.000704661
ENSG00000130635	COL5A1	43.7979	0.95373	0.274871	3.46974	0.00052096	0.00299206
ENSG00000136379	ABHD17C	275.57	0.951663	0.16812	5.66063	1.50814e-08	2.47454e-07
ENSG00000133805	AMPD3	262.604	0.950571	0.158741	5.98818	2.12207e-09	4.11574e-08
ENSG00000153029	MR1	352.953	0.949906	0.132828	7.15139	8.59027e-13	2.81895e-11
ENSG00000119801	YPEL5	702.594	0.94846	0.120903	7.8448	4.33638e-15	1.83243e-13
ENSG00000235530	AC087294.1	82.1696	0.947418	0.233097	4.06448	4.814e-05	0.000371752
ENSG00000275964	AL355001.2	28.3405	0.946832	0.280836	3.37147	0.000747671	0.00408478
ENSG00000277462	ZNF670	224.957	0.945644	0.15632	6.0494	1.45382e-09	2.92077e-08
ENSG00000135838	NPL	64.6838	0.944991	0.264629	3.571	0.000355622	0.00215885
ENSG00000243479	MNX1-AS1	104.374	0.943695	0.215325	4.38266	1.1724e-05	0.000104453
ENSG00000013288	MAN2B2	272.086	0.943405	0.18806	5.01652	5.26156e-07	6.39657e-06
ENSG00000127415	IDUA	155.974	0.942117	0.209431	4.49846	6.84471e-06	6.44349e-05
ENSG00000172409	CLP1	241.687	0.941938	0.165827	5.68026	1.3449e-08	2.23579e-07
ENSG00000119714	GPR68	25.9192	0.941244	0.273669	3.43935	0.000583114	0.00329524
ENSG00000103811	CTSH	919.67	0.940823	0.0886586	10.6117	2.62783e-26	3.89743e-24
ENSG00000128602	SMO	33.3097	0.938561	0.276961	3.38878	0.000702049	0.00385923
ENSG00000253320	AZIN1-AS1	57.9899	0.938497	0.265767	3.53128	0.000413561	0.00245709
ENSG00000256040	PAPPA-AS1	24.8664	0.936603	0.280807	3.3354	0.000851768	0.00457097
ENSG00000144746	ARL6IP5	1346.31	0.936382	0.0842205	11.1182	1.02287e-28	1.84215e-26
ENSG00000251513	LIX1-AS1	29.8658	0.935701	0.280413	3.33687	0.00084728	0.00455334
ENSG00000160712	IL6R	1039.81	0.935466	0.0873707	10.7069	9.45189e-27	1.47505e-24
ENSG00000148600	CDHR1	26.4838	0.93534	0.279705	3.34403	0.00082571	0.00445483
ENSG00000172830	SSH3	74.3038	0.935049	0.249822	3.74286	0.000181936	0.00119927
ENSG00000143119	CD53	174.433	0.934273	0.187002	4.99605	5.85159e-07	7.05361e-06
ENSG00000236137	AL445231.1	49.2103	0.933202	0.257689	3.62143	0.000292984	0.00182247
ENSG00000126804	ZBTB1	933.958	0.932327	0.0922898	10.1022	5.40344e-24	6.28794e-22
ENSG00000265185	SNORD3B-1	48.1553	0.931576	0.259919	3.5841	0.000338248	0.00206785
ENSG00000260317	AC009812.4	33.2082	0.930857	0.280907	3.31375	0.000920523	0.00487253
ENSG00000221887	HMSD	887.318	0.930329	0.0996578	9.33523	1.00768e-20	7.81754e-19
ENSG00000153208	MERTK	336.333	0.929934	0.137139	6.78094	1.19394e-11	3.33246e-10
ENSG00000186976	EFCAB6	103.77	0.928843	0.228737	4.06075	4.89149e-05	0.000377159
ENSG00000196453	ZNF777	223.776	0.928652	0.157837	5.8836	4.0143e-09	7.41027e-08
ENSG00000172465	TCEAL1	75.2024	0.928076	0.242514	3.8269	0.000129766	0.000893947
ENSG00000254122	PCDHGB7	39.0215	0.927339	0.272135	3.40764	0.000655275	0.00364315
ENSG00000166126	AMN	18.7234	0.926083	0.266166	3.47934	0.000502648	0.00290675
ENSG00000253731	PCDHGA6	117.068	0.924934	0.223265	4.14277	3.43139e-05	0.000273211
ENSG00000179041	RRS1	454.49	0.923707	0.162225	5.69399	1.24106e-08	2.08609e-07
ENSG00000234602	MCIDAS	176.745	0.923658	0.193835	4.76519	1.88675e-06	2.02001e-05
ENSG00000133422	MORC2	947.486	0.922521	0.0940081	9.81321	9.87716e-23	9.89547e-21
ENSG00000242622	AC092910.3	67.1667	0.921649	0.253846	3.63075	0.000282601	0.0017666
ENSG00000232611	AL683813.1	63.6367	0.921621	0.254589	3.62003	0.000294566	0.00183006
ENSG00000055118	KCNH2	261.962	0.921317	0.162691	5.66299	1.48756e-08	2.44606e-07
ENSG00000080546	SESN1	395.601	0.919785	0.137077	6.71001	1.94615e-11	5.27623e-10
ENSG00000124508	BTN2A2	527.425	0.919096	0.113406	8.10446	5.29824e-16	2.47382e-14
ENSG00000223476	VN1R42P	21.1321	0.917512	0.278392	3.29576	0.00098156	0.00514698
ENSG00000089639	GMIP	404.177	0.916948	0.121382	7.55424	4.21314e-14	1.63847e-12
ENSG00000179344	HLA-DQB1	234.861	0.91681	0.155598	5.89217	3.81166e-09	7.0926e-08
ENSG00000251155	SEPT14P4	32.0211	0.916467	0.281111	3.26016	0.00111349	0.00573929
ENSG00000146216	TTBK1	55.602	0.915727	0.263214	3.47902	0.000503253	0.00290914
ENSG00000111859	NEDD9	300.396	0.915475	0.147692	6.19854	5.69909e-10	1.23165e-08
ENSG00000146005	PSD2	28.9514	0.914548	0.280955	3.25514	0.00113338	0.00582991
ENSG00000256571	AC079866.2	14.6637	0.913921	0.265756	3.43895	0.000583969	0.00329884
ENSG00000281123	FCGBP	26.9556	0.91313	0.279135	3.27129	0.00107058	0.0055541
ENSG00000064201	TSPAN32	39.5899	0.912892	0.274668	3.32362	0.000888577	0.00473491
ENSG00000207719	MIR623	14.3433	0.911918	0.271513	3.35865	0.000783229	0.00425447
ENSG00000167920	TMEM99	56.631	0.911685	0.266471	3.42132	0.000623171	0.00348258
ENSG00000221963	APOL6	1175.47	0.911222	0.0861393	10.5785	3.75021e-26	5.50807e-24
ENSG00000196935	SRGAP1	714.919	0.910114	0.110139	8.26331	1.4169e-16	7.29077e-15
ENSG00000189077	TMEM120A	387.055	0.910015	0.160002	5.68751	1.28906e-08	2.15718e-07
ENSG00000105397	TYK2	4154.96	0.909834	0.0712755	12.765	2.57036e-37	1.08012e-34
ENSG00000175482	POLD4	31.5874	0.909143	0.28057	3.24034	0.00119387	0.00609958
ENSG00000183087	GAS6	679.291	0.909109	0.127024	7.157	8.24642e-13	2.712e-11
ENSG00000154889	MPPE1	198.622	0.908417	0.17882	5.08006	3.77322e-07	4.74886e-06
ENSG00000139438	FAM222A	112.933	0.908284	0.210487	4.31516	1.59489e-05	0.000137635
ENSG00000197863	ZNF790	214.334	0.907812	0.159223	5.70151	1.18751e-08	2.00052e-07
ENSG00000180423	HARBI1	58.1017	0.907439	0.264857	3.42615	0.000612204	0.00343397
ENSG00000253878	AC087752.3	52.9378	0.905511	0.278766	3.24828	0.00116105	0.00595604
ENSG00000196544	BORCS6	126.37	0.904818	0.214104	4.22606	2.37819e-05	0.00019712
ENSG00000122733	PHF24	25.078	0.904583	0.281168	3.21723	0.00129433	0.00654215
ENSG00000271155	AL161729.1	35.0196	0.903739	0.276433	3.26929	0.00107818	0.00558395
ENSG00000240184	PCDHGC3	15.2795	0.903666	0.257551	3.50868	0.000450337	0.0026314
ENSG00000141696	P3H4	102.648	0.903315	0.21918	4.12134	3.76679e-05	0.000296946
ENSG00000165521	EML5	82.6065	0.902428	0.247235	3.65008	0.000262161	0.00165926
ENSG00000115525	ST3GAL5	239.351	0.901917	0.160099	5.6335	1.76585e-08	2.87554e-07
ENSG00000160255	ITGB2	1249.13	0.900556	0.0760108	11.8477	2.21057e-32	5.14485e-30
ENSG00000242931	RPL7P49	26.9508	0.899484	0.280889	3.20228	0.00136346	0.00682767
ENSG00000204673	AKT1S1	564.574	0.898998	0.114079	7.8805	3.26072e-15	1.41341e-13
ENSG00000176788	BASP1	5276.69	0.896539	0.0588908	15.2237	2.46027e-52	2.6585e-49
ENSG00000276547	PCDHGB5	29.5839	0.896287	0.278919	3.21343	0.0013116	0.00661177
ENSG00000162415	ZSWIM5	27.6614	0.896229	0.279496	3.20659	0.00134317	0.00674172
ENSG00000268912	AC012313.5	122.899	0.894661	0.20233	4.42179	9.7886e-06	8.9206e-05
ENSG00000196083	IL1RAP	82.9213	0.894541	0.247445	3.6151	0.000300228	0.00186218
ENSG00000275295	AC073968.1	18.5998	0.89425	0.275728	3.24323	0.00118183	0.0060483
ENSG00000237886	NALT1	84.0565	0.892774	0.243618	3.66464	0.000247685	0.00157502
ENSG00000171443	ZNF524	119.795	0.891235	0.214243	4.15992	3.18364e-05	0.000255231
ENSG00000255568	BRWD1-AS2	25.9408	0.890395	0.27921	3.18898	0.00142776	0.00711241
ENSG00000169436	COL22A1	724.927	0.887837	0.0942711	9.41791	4.60162e-21	3.74265e-19
ENSG00000131781	FMO5	12.6337	0.887495	0.253849	3.49616	0.000472014	0.00274745
ENSG00000132821	VSTM2L	103.278	0.886322	0.2272	3.90107	9.57697e-05	0.000688268
ENSG00000250159	AC106791.1	12.3416	0.886022	0.253189	3.49944	0.000466228	0.00271691
ENSG00000139880	CDH24	113.058	0.884835	0.210937	4.19478	2.7314e-05	0.000222753
ENSG00000104290	FZD3	460.598	0.883769	0.145716	6.065	1.31956e-09	2.67233e-08
ENSG00000180992	MRPL14	480.968	0.883463	0.134082	6.58897	4.4289e-11	1.14727e-09
ENSG00000185245	GP1BA	58.057	0.882727	0.261279	3.37849	0.00072886	0.00399066
ENSG00000242876	RN7SL812P	32.5346	0.88099	0.28101	3.13508	0.00171806	0.00832503
ENSG00000132530	XAF1	108.835	0.880883	0.22186	3.97045	7.17363e-05	0.000531188
ENSG00000049239	H6PD	750.73	0.880853	0.102309	8.6097	7.32496e-18	4.22947e-16
ENSG00000171984	SHLD1	63.0741	0.879497	0.273829	3.21185	0.00131881	0.00663928
ENSG00000154957	ZNF18	107.279	0.878729	0.203141	4.3257	1.52046e-05	0.000131889
ENSG00000108061	SHOC2	764.157	0.877796	0.0967233	9.07533	1.13339e-19	7.62038e-18
ENSG00000272368	AC074032.1	21.7609	0.877479	0.271413	3.233	0.00122499	0.0062396
ENSG00000261126	RBFADN	83.1314	0.876907	0.245491	3.57205	0.000354196	0.00215106
ENSG00000007255	TRAPPC6A	139.669	0.876208	0.183647	4.77115	1.83173e-06	1.96668e-05
ENSG00000249992	TMEM158	128.419	0.875636	0.204661	4.27847	1.88178e-05	0.0001602
ENSG00000188404	SELL	207.752	0.874951	0.269811	3.24283	0.00118348	0.00605467
ENSG00000030419	IKZF2	67.7359	0.87468	0.248404	3.5212	0.000429602	0.00253571
ENSG00000223547	ZNF844	15.0219	0.874505	0.263409	3.31995	0.000900336	0.0047824
ENSG00000078237	TIGAR	1259.46	0.874426	0.0856595	10.2082	1.82305e-24	2.22413e-22
ENSG00000054598	FOXC1	78.7518	0.87439	0.240938	3.62911	0.000284396	0.00177416
ENSG00000189319	FAM53B	474.141	0.87409	0.117346	7.44881	9.41878e-14	3.46685e-12
ENSG00000177822	AC098864.1	245.496	0.871944	0.161054	5.41399	6.16357e-08	9.04389e-07
ENSG00000237604	AP001056.1	101.458	0.871729	0.243583	3.57878	0.000345203	0.00210404
ENSG00000154127	UBASH3B	67.0043	0.871714	0.252718	3.44936	0.000561914	0.00318973
ENSG00000281344	HELLPAR	920.122	0.870278	0.11101	7.83963	4.51893e-15	1.90425e-13
ENSG00000253846	PCDHGA10	59.766	0.870271	0.260098	3.34594	0.000820041	0.00442899
ENSG00000068745	IP6K2	1043.19	0.870235	0.0862436	10.0904	6.09054e-24	6.87594e-22
ENSG00000165102	HGSNAT	586.797	0.869574	0.14133	6.15277	7.61395e-10	1.61322e-08
ENSG00000175283	DOLK	259.897	0.869214	0.143069	6.07549	1.23612e-09	2.51343e-08
ENSG00000273382	AL356488.3	14.081	0.868729	0.259443	3.34844	0.00081268	0.00440151
ENSG00000183665	TRMT12	209.667	0.868576	0.18264	4.75567	1.97792e-06	2.10867e-05
ENSG00000170153	RNF150	231.762	0.868558	0.264026	3.28966	0.00100308	0.00524528
ENSG00000156521	TYSND1	382.716	0.867008	0.138309	6.26864	3.64221e-10	8.12676e-09
ENSG00000259205	PRKXP1	96.0359	0.866841	0.224506	3.86111	0.000112872	0.000795084
ENSG00000122786	CALD1	98.6977	0.865882	0.236941	3.65442	0.000257766	0.00163432
ENSG00000206341	HLA-H	180.139	0.865512	0.169912	5.09387	3.50821e-07	4.45984e-06
ENSG00000279275	AP002505.2	55.4572	0.865354	0.259219	3.33831	0.000842892	0.00453298
ENSG00000131759	RARA	1057.08	0.863994	0.0898504	9.61592	6.84952e-22	6.16783e-20
ENSG00000166311	SMPD1	114.363	0.863339	0.216377	3.98998	6.6078e-05	0.000492428
ENSG00000233621	LINC01137	18.3799	0.863318	0.276926	3.1175	0.00182393	0.00875886
ENSG00000130222	GADD45G	33.8985	0.862808	0.276088	3.12512	0.00177734	0.00857408
ENSG00000274978	RNU11	37.4162	0.861757	0.275934	3.12305	0.00178988	0.00861785
ENSG00000186481	ANKRD20A5P	15.9205	0.861135	0.270232	3.18665	0.00143932	0.00716014
ENSG00000124587	PEX6	321.711	0.85936	0.148209	5.7983	6.6989e-09	1.17838e-07
ENSG00000095739	BAMBI	89.8422	0.859039	0.243296	3.53083	0.000414251	0.00245881
ENSG00000002919	SNX11	1807.75	0.858882	0.0939828	9.13871	6.31994e-20	4.44689e-18
ENSG00000076513	ANKRD13A	827.608	0.85886	0.091858	9.34986	8.77625e-21	6.91495e-19
ENSG00000165246	NLGN4Y	963.416	0.857815	0.0990881	8.65709	4.83947e-18	2.84869e-16
ENSG00000165507	DEPP1	881.11	0.856648	0.104909	8.16562	3.19787e-16	1.5456e-14
ENSG00000074590	NUAK1	206.68	0.856599	0.166537	5.14361	2.69507e-07	3.52996e-06
ENSG00000183155	RABIF	238.23	0.854485	0.171212	4.99079	6.01316e-07	7.23109e-06
ENSG00000135766	EGLN1	397.297	0.854216	0.135971	6.28231	3.3357e-10	7.50929e-09
ENSG00000242999	RN7SL239P	19.8137	0.853962	0.279038	3.06038	0.00221055	0.0103182
ENSG00000179431	FJX1	319.415	0.853289	0.137226	6.21813	5.03128e-10	1.09673e-08
ENSG00000255310	AF131215.5	21.297	0.853225	0.27469	3.10614	0.00189547	0.00905423
ENSG00000180035	ZNF48	329.43	0.851123	0.161836	5.25916	1.44714e-07	1.9866e-06
ENSG00000132965	ALOX5AP	29.6416	0.849663	0.280189	3.03246	0.00242566	0.0111774
ENSG00000176049	JAKMIP2	114.726	0.849061	0.225608	3.76343	0.000167598	0.0011184
ENSG00000281404	LINC01176	26.0912	0.848579	0.280206	3.02841	0.00245847	0.0113045
ENSG00000198142	SOWAHC	207.345	0.848122	0.165624	5.12078	3.04273e-07	3.93759e-06
ENSG00000122691	TWIST1	125.999	0.847568	0.226195	3.74707	0.00017891	0.00118345
ENSG00000103227	LMF1	142.59	0.847529	0.208062	4.07345	4.63226e-05	0.000358633
ENSG00000248791	AC010627.1	17.597	0.847089	0.275292	3.07705	0.00209057	0.00984012
ENSG00000248449	PCDHGB8P	45.6798	0.846243	0.279761	3.02488	0.00248735	0.0114165
ENSG00000279237	AL161773.1	100.258	0.844511	0.232559	3.63139	0.000281899	0.00176294
ENSG00000166401	SERPINB8	715.368	0.844344	0.114612	7.36698	1.74531e-13	6.18291e-12
ENSG00000182040	USH1G	13.4329	0.843964	0.255629	3.30152	0.000961628	0.00505824
ENSG00000137393	RNF144B	276.118	0.842959	0.167518	5.03206	4.85241e-07	5.93909e-06
ENSG00000137492	THAP12	920.292	0.842862	0.0923142	9.13036	6.8272e-20	4.78157e-18
ENSG00000283236	AC074141.1	188.526	0.839168	0.18362	4.57014	4.87399e-06	4.74477e-05
ENSG00000119715	ESRRB	33.6669	0.837031	0.277422	3.01718	0.00255139	0.0116691
ENSG00000126903	SLC10A3	198.453	0.835365	0.163805	5.09977	3.40072e-07	4.33413e-06
ENSG00000170915	PAQR8	373.116	0.835318	0.157364	5.3082	1.10711e-07	1.54647e-06
ENSG00000100038	TOP3B	439.879	0.833622	0.126181	6.60654	3.93412e-11	1.02613e-09
ENSG00000089289	IGBP1	673.371	0.833397	0.128969	6.46201	1.03322e-10	2.52106e-09
ENSG00000167565	SERTAD3	120.118	0.833027	0.200091	4.16324	3.13766e-05	0.000251946
ENSG00000180875	GREM2	18.5184	0.82987	0.279731	2.96667	0.00301045	0.0134541
ENSG00000168876	ANKRD49	189.673	0.829286	0.18726	4.42853	9.48762e-06	8.66719e-05
ENSG00000112367	FIG4	166.13	0.828941	0.179584	4.61589	3.91421e-06	3.9008e-05
ENSG00000144407	PTH2R	12.0158	0.828399	0.256767	3.22627	0.00125417	0.00637321
ENSG00000110042	DTX4	80.639	0.827823	0.245471	3.37238	0.000745202	0.00407277
ENSG00000143457	GOLPH3L	361.064	0.826402	0.161472	5.11792	3.08916e-07	3.98492e-06
ENSG00000140481	CCDC33	379.165	0.826399	0.155648	5.30941	1.09983e-07	1.53773e-06
ENSG00000162105	SHANK2	1008.73	0.826232	0.0820438	10.0706	7.45032e-24	8.34877e-22
ENSG00000256771	ZNF253	282.411	0.825844	0.138338	5.96978	2.37578e-09	4.56101e-08
ENSG00000233429	HOTAIRM1	82.3991	0.825701	0.235739	3.5026	0.000460733	0.00269007
ENSG00000271425	NBPF10	200.863	0.825615	0.184472	4.47556	7.62103e-06	7.0992e-05
ENSG00000233061	TTLL7-IT1	23.7895	0.825102	0.280389	2.9427	0.00325362	0.014393
ENSG00000228382	ITPKB-IT1	34.4143	0.824836	0.273209	3.01907	0.00253556	0.0116131
ENSG00000273117	AC144652.1	75.7216	0.824168	0.23476	3.51067	0.000446971	0.00261476
ENSG00000106605	BLVRA	303.443	0.824005	0.145411	5.66672	1.45556e-08	2.39605e-07
ENSG00000115896	PLCL1	33.5246	0.823807	0.278447	2.95858	0.0030906	0.013767
ENSG00000160688	FLAD1	659.298	0.822581	0.118283	6.95436	3.54164e-12	1.06942e-10
ENSG00000068137	PLEKHH3	118.669	0.821975	0.213898	3.84284	0.000121619	0.000847074
ENSG00000179562	GCC1	485.62	0.821593	0.125997	6.52071	6.99747e-11	1.75261e-09
ENSG00000213976	AC010615.1	90.416	0.820658	0.232673	3.52709	0.00042015	0.00248866
ENSG00000133056	PIK3C2B	1254.84	0.820356	0.0766201	10.7068	9.45793e-27	1.47505e-24
ENSG00000060491	OGFR	734.637	0.819025	0.113975	7.186	6.67181e-13	2.23299e-11
ENSG00000188315	C3orf62	327.947	0.818928	0.139687	5.86259	4.55693e-09	8.30127e-08
ENSG00000263327	TAPT1-AS1	45.6127	0.818655	0.262863	3.11438	0.00184329	0.00883007
ENSG00000140092	FBLN5	226.973	0.817941	0.171236	4.77669	1.78206e-06	1.92016e-05
ENSG00000169621	APLF	130.334	0.815669	0.206933	3.94171	8.09035e-05	0.000592979
ENSG00000258472	AC005726.1	90.3909	0.813707	0.243907	3.33613	0.000849533	0.00456382
ENSG00000107742	SPOCK2	2610.67	0.813621	0.070785	11.4943	1.40988e-30	2.88225e-28
ENSG00000168556	ING2	77.6369	0.813035	0.228303	3.56121	0.000369157	0.00222952
ENSG00000261654	AL360270.2	40.8342	0.812852	0.279829	2.90482	0.00367466	0.015933
ENSG00000176896	TCEANC	60.4121	0.811265	0.254539	3.18719	0.00143663	0.0071515
ENSG00000174718	KIAA1551	1122.01	0.810928	0.0969077	8.36804	5.85826e-17	3.12056e-15
ENSG00000115266	APC2	12.3041	0.810262	0.257756	3.14352	0.00166928	0.00812774
ENSG00000133019	CHRM3	419.806	0.809359	0.131313	6.16357	7.11248e-10	1.50908e-08
ENSG00000115459	ELMOD3	169.546	0.808618	0.195665	4.13268	3.58563e-05	0.000284146
ENSG00000121680	PEX16	249.252	0.808319	0.183434	4.40661	1.05003e-05	9.5005e-05
ENSG00000262227	AC004771.3	18.2803	0.806918	0.278926	2.89294	0.00381654	0.0164071
ENSG00000136352	NKX2-1	199.748	0.80678	0.197192	4.09135	4.2887e-05	0.000334086
ENSG00000213462	ERV3-1	216.505	0.806683	0.207622	3.88534	0.000102186	0.000726783
ENSG00000196724	ZNF418	60.193	0.805915	0.24924	3.23349	0.00122289	0.0062331
ENSG00000120278	PLEKHG1	1615.99	0.805755	0.0776658	10.3746	3.23427e-25	4.32992e-23
ENSG00000138795	LEF1	749.791	0.805694	0.119832	6.72354	1.77358e-11	4.84309e-10
ENSG00000147119	CHST7	23.6832	0.8043	0.278586	2.88708	0.00388834	0.016659
ENSG00000186994	KANK3	15.3196	0.803635	0.263205	3.05327	0.00226364	0.010527
ENSG00000172014	ANKRD20A4	35.5625	0.803015	0.275879	2.91074	0.00360569	0.0156789
ENSG00000142765	SYTL1	127.624	0.802771	0.206465	3.88818	0.000101001	0.000719707
ENSG00000132681	ATP1A4	118.562	0.801998	0.281184	2.85222	0.00434155	0.0182746
ENSG00000119681	LTBP2	90.7078	0.801474	0.23232	3.44987	0.000560854	0.00318611
ENSG00000219928	AL161787.1	30.6409	0.801323	0.280583	2.85592	0.00429119	0.0180979
ENSG00000178567	EPM2AIP1	2356.92	0.801248	0.0898917	8.91348	4.94573e-19	3.1393e-17
ENSG00000136514	RTP4	19.5888	0.800876	0.272053	2.94382	0.00324191	0.0143612
ENSG00000260996	BX255925.1	31.6728	0.800853	0.277117	2.88994	0.00385317	0.0165317
ENSG00000261251	Z97055.2	48.4685	0.799436	0.265996	3.00545	0.0026519	0.0120656
ENSG00000129566	TEP1	783.498	0.799124	0.112602	7.09691	1.27577e-12	4.10635e-11
ENSG00000092051	JPH4	3084.48	0.797918	0.0715474	11.1523	6.97824e-29	1.27189e-26
ENSG00000176593	AC008969.1	154.285	0.797893	0.187907	4.24621	2.17415e-05	0.000181616
ENSG00000130349	C6orf203	158.137	0.796913	0.206955	3.85065	0.000117802	0.000823148
ENSG00000258609	LINC-ROR	20.6509	0.796083	0.27285	2.91766	0.00352672	0.0153797
ENSG00000240265	AC099328.1	25.4183	0.795948	0.279626	2.84647	0.00442068	0.0185406
ENSG00000106976	DNM1	303.315	0.795477	0.177957	4.47006	7.81976e-06	7.25751e-05
ENSG00000155961	RAB39B	236.785	0.795176	0.186357	4.26695	1.98159e-05	0.000167584
ENSG00000153531	ADPRHL1	20.1299	0.794896	0.274586	2.89489	0.00379289	0.0163172
ENSG00000183604	SMG1P5	72.8624	0.794683	0.2449	3.24493	0.00117481	0.0060205
ENSG00000083799	CYLD	1800.61	0.793572	0.0876238	9.05658	1.346e-19	8.88627e-18
ENSG00000149256	TENM4	17.0472	0.793459	0.274688	2.88858	0.00386986	0.0165939
ENSG00000156265	MAP3K7CL	101.512	0.793152	0.226594	3.50033	0.000464686	0.00270897
ENSG00000116584	ARHGEF2	2047.78	0.792598	0.0718617	11.0295	2.75409e-28	4.84463e-26
ENSG00000250220	AC053527.1	16.676	0.792246	0.271005	2.92336	0.00346271	0.015153
ENSG00000135899	SP110	246.167	0.792222	0.156438	5.06415	4.10236e-07	5.11628e-06
ENSG00000224977	AL121983.1	20.6542	0.791289	0.271166	2.9181	0.00352172	0.0153662
ENSG00000172428	COPS9	227.034	0.791274	0.170875	4.63072	3.64393e-06	3.65553e-05
ENSG00000142327	RNPEPL1	661.65	0.791265	0.131362	6.02354	1.70638e-09	3.38324e-08
ENSG00000214530	STARD10	189.329	0.790243	0.175794	4.49529	6.94754e-06	6.5281e-05
ENSG00000176919	C8G	19.6605	0.789398	0.274758	2.87307	0.00406506	0.0173229
ENSG00000264853	AC011933.2	157.146	0.787677	0.183161	4.30047	1.70436e-05	0.000146
ENSG00000103485	QPRT	34.7996	0.787676	0.281194	2.80118	0.00509156	0.0208854
ENSG00000112837	TBX18	49.2644	0.787568	0.257654	3.05669	0.00223799	0.0104269
ENSG00000135414	GDF11	506.67	0.787041	0.111228	7.07591	1.48471e-12	4.75861e-11
ENSG00000167272	POP5	224.762	0.786706	0.175958	4.47098	7.78603e-06	7.23064e-05
ENSG00000013364	MVP	583.371	0.786545	0.126384	6.22347	4.86267e-10	1.06151e-08
ENSG00000255284	AP006621.3	45.4961	0.786486	0.273055	2.88032	0.00397266	0.0169769
ENSG00000151093	OXSM	124.036	0.786168	0.216429	3.63246	0.000280732	0.0017571
ENSG00000140511	HAPLN3	893.569	0.785881	0.092623	8.48473	2.16216e-17	1.19288e-15
ENSG00000185347	TEDC1	481.693	0.783274	0.153459	5.10413	3.32317e-07	4.2568e-06
ENSG00000119900	OGFRL1	1661.6	0.78229	0.105393	7.42258	1.14863e-13	4.17703e-12
ENSG00000270022	Z93241.1	21.8529	0.781913	0.280751	2.78507	0.00535157	0.0217163
ENSG00000186280	KDM4D	116.528	0.781807	0.220661	3.54303	0.000395562	0.00237086
ENSG00000164099	PRSS12	95.0846	0.780869	0.226056	3.45431	0.000551694	0.00314115
ENSG00000209042	SNORD12C	33.1315	0.780591	0.275812	2.83015	0.00465258	0.0193736
ENSG00000125637	PSD4	1979.42	0.780506	0.0750376	10.4015	2.43954e-25	3.32481e-23
ENSG00000099992	TBC1D10A	272.16	0.780449	0.160042	4.87652	1.07973e-06	1.22629e-05
ENSG00000224905	AP001347.1	65.0819	0.780449	0.242598	3.21705	0.00129515	0.00654412
ENSG00000168612	ZSWIM1	215.255	0.780443	0.155088	5.03227	4.84709e-07	5.93739e-06
ENSG00000227920	AL353597.1	26.4644	0.779818	0.280798	2.77715	0.00548377	0.0221577
ENSG00000233308	OSTN-AS1	26.8893	0.77818	0.279252	2.78666	0.00532543	0.0216451
ENSG00000170468	RIOX1	346.302	0.777499	0.135393	5.74252	9.32754e-09	1.59804e-07
ENSG00000162086	ZNF75A	248.04	0.777065	0.148942	5.21725	1.81603e-07	2.44857e-06
ENSG00000139192	TAPBPL	175.667	0.776745	0.184346	4.21352	2.51426e-05	0.000206941
ENSG00000150347	ARID5B	613.958	0.775634	0.124263	6.24188	4.32344e-10	9.49275e-09
ENSG00000236935	AP003774.4	19.0433	0.774125	0.279074	2.77391	0.00553872	0.022332
ENSG00000020633	RUNX3	2872.54	0.774107	0.0637553	12.1418	6.33879e-34	1.80931e-31
ENSG00000139182	CLSTN3	859.828	0.773556	0.110494	7.00086	2.54394e-12	7.88622e-11
ENSG00000163376	KBTBD8	108.734	0.771979	0.237089	3.25607	0.00112965	0.00581271
ENSG00000156873	PHKG2	291.576	0.771086	0.142187	5.42302	5.8599e-08	8.61501e-07
ENSG00000231527	CR769775.1	19.7351	0.770829	0.276	2.79286	0.00522442	0.0213176
ENSG00000261366	MANEA-DT	33.183	0.770731	0.280987	2.74294	0.00608921	0.0241905
ENSG00000197084	LCE1C	20.5973	0.769024	0.273898	2.8077	0.00498961	0.0205228
ENSG00000241170	AP001992.1	21.929	0.768839	0.276158	2.78406	0.00536834	0.0217727
ENSG00000143772	ITPKB	2214.6	0.767119	0.0725459	10.5743	3.92292e-26	5.70634e-24
ENSG00000132394	EEFSEC	42.9944	0.766312	0.275929	2.77721	0.00548283	0.0221577
ENSG00000170473	PYM1	276.116	0.766044	0.164536	4.65579	3.22739e-06	3.27678e-05
ENSG00000259985	AC017100.1	25.1151	0.765813	0.280422	2.73093	0.00631553	0.0249325
ENSG00000134369	NAV1	134.489	0.765622	0.225882	3.38948	0.000700254	0.00385076
ENSG00000221866	PLXNA4	13.1002	0.765335	0.246493	3.10489	0.00190348	0.00908671
ENSG00000178096	BOLA1	44.6653	0.765237	0.268969	2.84508	0.00444005	0.0186064
ENSG00000139899	CBLN3	168.21	0.765128	0.195724	3.90923	9.25925e-05	0.000668292
ENSG00000241770	AC104411.1	20.0529	0.764017	0.273565	2.79282	0.00522513	0.0213176
ENSG00000135686	KLHL36	754.658	0.763995	0.0998073	7.6547	1.93759e-14	7.67327e-13
ENSG00000272617	COG8	362.99	0.762978	0.132511	5.75786	8.51844e-09	1.46773e-07
ENSG00000120329	SLC25A2	23.6717	0.762631	0.273176	2.79172	0.0052428	0.0213667
ENSG00000166147	FBN1	2277.22	0.762476	0.0742883	10.2638	1.0264e-24	1.30482e-22
ENSG00000262074	SNORD3B-2	36.4459	0.762299	0.278091	2.74118	0.00612186	0.02429
ENSG00000104368	PLAT	227.756	0.762174	0.182271	4.18154	2.89536e-05	0.000234732
ENSG00000183479	TREX2	31.7273	0.762097	0.280381	2.71808	0.00656629	0.0257011
ENSG00000100053	CRYBB3	15.9374	0.761565	0.266424	2.85846	0.00425698	0.0179887
ENSG00000254470	AP5B1	1221.71	0.760321	0.096858	7.84985	4.16532e-15	1.76507e-13
ENSG00000235657	HLA-A	83.3904	0.760248	0.237264	3.20422	0.00135428	0.00679294
ENSG00000261220	AC103706.1	13.6931	0.759603	0.263514	2.88259	0.00394425	0.0168794
ENSG00000266680	AL135905.1	41.416	0.759468	0.267584	2.83825	0.00453623	0.0189569
ENSG00000196268	ZNF493	600.431	0.759022	0.108286	7.00941	2.39317e-12	7.48015e-11
ENSG00000253276	CCDC71L	74.9768	0.758521	0.230045	3.29728	0.000976271	0.00512636
ENSG00000186529	CYP4F3	32.0611	0.758517	0.281143	2.69798	0.00697617	0.0269636
ENSG00000171094	ALK	25.0822	0.758395	0.28019	2.70672	0.00679515	0.026426
ENSG00000196843	ARID5A	1217.28	0.758053	0.0801201	9.46145	3.03704e-21	2.55247e-19
ENSG00000224621	AL451042.1	15.7468	0.757755	0.261969	2.89254	0.00382138	0.0164232
ENSG00000161551	ZNF577	438.004	0.757615	0.129252	5.86154	4.58601e-09	8.33861e-08
ENSG00000137547	MRPL15	514.242	0.756384	0.120829	6.25993	3.85139e-10	8.5682e-09
ENSG00000165502	RPL36AL	267.637	0.754886	0.149602	5.04595	4.51266e-07	5.55924e-06
ENSG00000235374	SSR4P1	124.662	0.75484	0.213745	3.53149	0.000413223	0.00245628
ENSG00000146232	NFKBIE	986.955	0.753869	0.0999424	7.54303	4.59163e-14	1.75854e-12
ENSG00000247774	PCED1B-AS1	14.019	0.753814	0.261654	2.88095	0.00396475	0.0169527
ENSG00000060709	RIMBP2	119.989	0.753781	0.219982	3.42657	0.000611264	0.00342997
ENSG00000102878	HSF4	95.7318	0.753752	0.220973	3.41105	0.000647123	0.00360445
ENSG00000114737	CISH	228.32	0.753521	0.165766	4.54568	5.47582e-06	5.25477e-05
ENSG00000166189	HPS6	363.232	0.752926	0.126378	5.95773	2.55769e-09	4.88545e-08
ENSG00000105982	RNF32	40.8832	0.752876	0.276788	2.72005	0.00652729	0.0255882
ENSG00000169021	UQCRFS1	1834	0.752711	0.0827599	9.09512	9.44845e-20	6.4677e-18
ENSG00000137841	PLCB2	172.695	0.752235	0.171973	4.37414	1.2191e-05	0.00010823
ENSG00000188895	MSL1	1229.56	0.750613	0.0908326	8.2637	1.41229e-16	7.29077e-15
ENSG00000228794	LINC01128	301.385	0.750155	0.170972	4.38759	1.14612e-05	0.000102534
ENSG00000267283	AC005306.1	38.2166	0.749608	0.279776	2.67932	0.00737723	0.028261
ENSG00000123472	ATPAF1	54.4745	0.749565	0.258358	2.90126	0.00371664	0.0160828
ENSG00000261056	AC079416.1	37.9635	0.74912	0.271515	2.75903	0.00579725	0.0232197
ENSG00000248019	FAM13A-AS1	28.2846	0.747933	0.281147	2.66029	0.00780739	0.0296238
ENSG00000233954	UQCRHL	17.0526	0.747722	0.270573	2.76348	0.00571891	0.0229667
ENSG00000228923	AP000355.1	38.6507	0.747466	0.272704	2.74095	0.00612624	0.0242994
ENSG00000274827	LINC01297	17.6004	0.747046	0.270376	2.76299	0.00572754	0.0229953
ENSG00000125089	SH3TC1	739.593	0.746314	0.106192	7.02799	2.09525e-12	6.63116e-11
ENSG00000166707	ZCCHC18	67.8733	0.746036	0.232944	3.20264	0.00136174	0.00682585
ENSG00000136111	TBC1D4	617.107	0.745321	0.110113	6.76869	1.2995e-11	3.60051e-10
ENSG00000101017	CD40	692.9	0.745053	0.109003	6.83518	8.19014e-12	2.33774e-10
ENSG00000270060	AC090589.3	27.8976	0.744816	0.278792	2.67158	0.00754944	0.0288113
ENSG00000149115	TNKS1BP1	1651.61	0.744573	0.0840588	8.85776	8.16349e-19	5.10319e-17
ENSG00000127774	EMC6	212.771	0.744572	0.171494	4.34168	1.41395e-05	0.000123857
ENSG00000125347	IRF1	1358.3	0.744555	0.0987535	7.53953	4.71653e-14	1.79275e-12
ENSG00000166211	SPIC	702.416	0.744425	0.127997	5.81596	6.02879e-09	1.07678e-07
ENSG00000244219	TMEM225B	29.4843	0.7444	0.280914	2.64992	0.00805116	0.0303963
ENSG00000131849	ZNF132	229.608	0.744291	0.152672	4.8751	1.08751e-06	1.2342e-05
ENSG00000167216	KATNAL2	158.437	0.744259	0.222388	3.34667	0.000817897	0.00442214
ENSG00000175938	ORAI3	83.9348	0.74379	0.259554	2.86565	0.00416157	0.0176695
ENSG00000090263	MRPS33	424.983	0.742529	0.14536	5.10821	3.25224e-07	4.16948e-06
ENSG00000172936	MYD88	467.933	0.742498	0.13207	5.622	1.88761e-08	3.05737e-07
ENSG00000188243	COMMD6	255.062	0.74247	0.159505	4.65483	3.24242e-06	3.28983e-05
ENSG00000277692	AL121583.1	24.5175	0.740461	0.281042	2.6347	0.00842115	0.0316039
ENSG00000135211	TMEM60	78.3087	0.739422	0.251944	2.93486	0.00333693	0.014679
ENSG00000235954	TTC28-AS1	95.3747	0.739047	0.239497	3.08583	0.00202988	0.00958726
ENSG00000242588	AC108010.1	115.046	0.738964	0.201041	3.67569	0.000237208	0.00151797
ENSG00000184730	APOBR	88.2076	0.737486	0.26884	2.74322	0.00608403	0.0241763
ENSG00000151651	ADAM8	3667.23	0.736487	0.0720679	10.2193	1.62428e-24	1.99773e-22
ENSG00000272333	KMT2B	2150.02	0.736147	0.0876571	8.39803	4.54038e-17	2.4271e-15
ENSG00000229117	RPL41	2512.81	0.735933	0.0809213	9.09442	9.50885e-20	6.47972e-18
ENSG00000104129	DNAJC17	219.59	0.735116	0.170472	4.31224	1.61607e-05	0.000139225
ENSG00000226555	AGKP1	103.768	0.733737	0.221709	3.30946	0.000934753	0.00494093
ENSG00000255081	AP003168.2	51.4656	0.733716	0.265595	2.76254	0.00573533	0.0230144
ENSG00000269761	AC025278.2	19.891	0.733592	0.280482	2.61546	0.00891065	0.0331612
ENSG00000173193	PARP14	2369.46	0.733504	0.0654639	11.2047	3.86683e-29	7.13383e-27
ENSG00000139083	ETV6	843.114	0.733306	0.0952886	7.69564	1.40792e-14	5.67974e-13
ENSG00000272047	GTF2H5	179.501	0.731763	0.166211	4.40262	1.06951e-05	9.65369e-05
ENSG00000186469	GNG2	262.166	0.7313	0.156145	4.68348	2.82048e-06	2.90457e-05
ENSG00000197329	PELI1	433.065	0.731298	0.146726	4.98412	6.22455e-07	7.46156e-06
ENSG00000270049	AC009061.2	67.5688	0.73121	0.25687	2.84661	0.00441873	0.0185376
ENSG00000171488	LRRC8C	195.659	0.731163	0.158411	4.6156	3.91968e-06	3.90111e-05
ENSG00000280987	MATR3	146.196	0.729643	0.186108	3.92053	8.83563e-05	0.000641081
ENSG00000168961	LGALS9	121.49	0.729319	0.217635	3.35112	0.000804862	0.00436258
ENSG00000162910	MRPL55	174.881	0.729243	0.176777	4.12522	3.70381e-05	0.000292897
ENSG00000167447	SMG8	582.393	0.728725	0.118698	6.1393	8.28861e-10	1.74153e-08
ENSG00000226029	LINC01772	47.268	0.727439	0.27205	2.67392	0.00749713	0.0286406
ENSG00000169188	APEX2	591.024	0.727261	0.111341	6.53185	6.49629e-11	1.63793e-09
ENSG00000258102	MAP1LC3B2	17.8109	0.726948	0.268957	2.70284	0.00687501	0.0266642
ENSG00000237249	Z99127.3	81.3297	0.726806	0.25312	2.87139	0.00408669	0.0173906
ENSG00000101230	ISM1	15.3116	0.726662	0.270121	2.69013	0.00714237	0.0274936
ENSG00000065320	NTN1	495.745	0.726517	0.120671	6.02065	1.73715e-09	3.43523e-08
ENSG00000084092	NOA1	783.719	0.726507	0.106752	6.80555	1.00663e-11	2.85174e-10
ENSG00000198053	SIRPA	205.966	0.726456	0.179556	4.04585	5.21331e-05	0.000399124
ENSG00000268743	AC008737.1	15.1457	0.725843	0.268635	2.70197	0.0068931	0.0267176
ENSG00000280303	ERICD	59.439	0.725569	0.254002	2.85655	0.00428267	0.018072
ENSG00000280388	AC006330.1	62.277	0.725477	0.260478	2.78518	0.00534988	0.0217153
ENSG00000123570	RAB9B	21.3401	0.725133	0.280556	2.58462	0.00974851	0.035717
ENSG00000177105	RHOG	1920.14	0.724506	0.0761272	9.51705	1.78164e-21	1.5142e-19
ENSG00000282105	RPL41P2	53.6041	0.723403	0.249266	2.90213	0.00370632	0.0160473
ENSG00000136869	TLR4	18.232	0.723186	0.277171	2.60917	0.00907631	0.0336453
ENSG00000183850	ZNF730	146.591	0.722949	0.191404	3.77707	0.000158682	0.00106608
ENSG00000180953	ST20	109.723	0.722518	0.208521	3.46497	0.000530295	0.0030376
ENSG00000182118	FAM89A	112.878	0.722487	0.219051	3.29825	0.000972881	0.0051121
ENSG00000197013	ZNF429	166.647	0.722265	0.185588	3.89177	9.95144e-05	0.000710455
ENSG00000106560	GIMAP2	163.981	0.722082	0.18502	3.90271	9.51202e-05	0.00068425
ENSG00000175264	CHST1	38.6618	0.721793	0.274881	2.62584	0.00864356	0.0323423
ENSG00000237372	AL606807.1	243.292	0.721718	0.151397	4.76707	1.86925e-06	2.00411e-05
ENSG00000102524	TNFSF13B	52.9301	0.721709	0.262887	2.74531	0.00604531	0.0240604
ENSG00000223511	AL683807.1	184.245	0.721053	0.168947	4.26792	1.97303e-05	0.000167028
ENSG00000264278	ZNF236-DT	19.2042	0.720665	0.272669	2.643	0.00821755	0.0309318
ENSG00000277534	AC007996.1	113.232	0.72066	0.223074	3.23059	0.00123535	0.00628522
ENSG00000196812	ZSCAN16	36.0443	0.720639	0.276739	2.60403	0.00921336	0.0340699
ENSG00000104856	RELB	3247.18	0.719963	0.0673914	10.6833	1.2186e-26	1.86212e-24
ENSG00000224320	HLA-A	47.5801	0.719785	0.263505	2.73158	0.00630311	0.024903
ENSG00000159110	IFNAR2	175.373	0.718727	0.185286	3.87901	0.000104881	0.000743942
ENSG00000278834	AC073508.3	56.1959	0.718408	0.256001	2.80627	0.00501193	0.020609
ENSG00000148841	ITPRIP	530.285	0.71834	0.124537	5.76808	8.01819e-09	1.39264e-07
ENSG00000273486	AC096992.2	32.9722	0.7177	0.274526	2.61433	0.00894028	0.033247
ENSG00000179933	C14orf119	562.934	0.717435	0.106144	6.75907	1.38882e-11	3.84096e-10
ENSG00000197024	ZNF398	771.895	0.717387	0.10309	6.95887	3.43024e-12	1.03993e-10
ENSG00000280173	AC104447.1	55.7173	0.716925	0.251658	2.8488	0.0043884	0.0184359
ENSG00000167173	C15orf39	921.509	0.715759	0.0920843	7.77287	7.67299e-15	3.14572e-13
ENSG00000108960	MMD	422.725	0.714775	0.143098	4.99499	5.88379e-07	7.08678e-06
ENSG00000270039	AC025165.5	49.129	0.714563	0.269701	2.64946	0.00806209	0.03043
ENSG00000262202	AC007952.4	60.9349	0.714278	0.240247	2.9731	0.00294805	0.0132309
ENSG00000095370	SH2D3C	220.534	0.712802	0.195866	3.63923	0.000273458	0.00171797
ENSG00000155158	TTC39B	30.6391	0.712537	0.279417	2.55009	0.0107696	0.0387221
ENSG00000175213	ZNF408	105.547	0.712336	0.2096	3.39856	0.000677426	0.00374716
ENSG00000261659	Z92544.2	26.1803	0.71209	0.279551	2.54726	0.0108572	0.0389768
ENSG00000129968	ABHD17A	338.27	0.711682	0.16614	4.28363	1.83872e-05	0.000157065
ENSG00000167487	KLHL26	251.569	0.71164	0.147248	4.83294	1.34532e-06	1.49099e-05
ENSG00000119673	ACOT2	211.776	0.710755	0.179016	3.97034	7.17708e-05	0.000531188
ENSG00000149761	NUDT22	307.584	0.710658	0.139689	5.08741	3.62982e-07	4.6067e-06
ENSG00000198062	POTEH	15.6563	0.710334	0.265039	2.68011	0.00735987	0.0282088
ENSG00000186603	HPDL	318.974	0.709931	0.14949	4.74901	2.04412e-06	2.17159e-05
ENSG00000253106	AC090198.1	52.9653	0.709922	0.277371	2.55946	0.0104833	0.0379407
ENSG00000213983	AP1G2	525.681	0.709894	0.140403	5.05613	4.27856e-07	5.30441e-06
ENSG00000215769	ARHGAP27P1-BPTFP1-KPNA2P3	78.7834	0.70873	0.26138	2.71149	0.00669819	0.0261271
ENSG00000116663	FBXO6	28.9658	0.707337	0.278993	2.53532	0.0112343	0.0399739
ENSG00000205085	FAM71F2	37.6879	0.707316	0.273982	2.58161	0.00983407	0.0359782
ENSG00000175130	MARCKSL1	1644.98	0.706879	0.0758328	9.32155	1.14654e-20	8.80451e-19
ENSG00000130312	MRPL34	534.412	0.706417	0.119897	5.89185	3.81895e-09	7.09744e-08
ENSG00000128266	GNAZ	327.263	0.705972	0.153485	4.5996	4.23295e-06	4.18263e-05
ENSG00000254102	AC090136.3	32.1869	0.705386	0.277689	2.5402	0.0110788	0.0395499
ENSG00000186409	CCDC30	120.475	0.705324	0.227708	3.0975	0.0019516	0.00927836
ENSG00000142733	MAP3K6	246.565	0.705232	0.15892	4.43766	9.09417e-06	8.31781e-05
ENSG00000163171	CDC42EP3	376.671	0.704714	0.129471	5.44302	5.23845e-08	7.739e-07
ENSG00000221978	CCNL2	1320.56	0.70412	0.104277	6.75239	1.45433e-11	4.01481e-10
ENSG00000171444	MCC	99.0834	0.703958	0.248781	2.82962	0.0046603	0.0193864
ENSG00000171428	NAT1	33.1979	0.703769	0.278776	2.5245	0.0115863	0.0408849
ENSG00000171604	CXXC5	416.159	0.703626	0.13313	5.28527	1.2552e-07	1.7357e-06
ENSG00000214273	AGGF1P1	20.6875	0.703571	0.279738	2.51511	0.0118996	0.0418451
ENSG00000135966	TGFBRAP1	523.649	0.702957	0.133462	5.26711	1.38586e-07	1.90767e-06
ENSG00000152147	GEMIN6	237.1	0.702775	0.156264	4.49736	6.8802e-06	6.4714e-05
ENSG00000131080	EDA2R	315.71	0.70247	0.149925	4.68549	2.79289e-06	2.87812e-05
ENSG00000159231	CBR3	165.268	0.702171	0.198086	3.54478	0.000392947	0.00235893
ENSG00000274455	AC092278.1	14.0401	0.702018	0.266632	2.63291	0.00846558	0.031747
ENSG00000269176	AP001160.3	25.9249	0.701979	0.281189	2.49647	0.0125437	0.0437608
ENSG00000264006	AKR1C8P	15.2426	0.701192	0.262095	2.67533	0.00746547	0.0285406
ENSG00000069399	BCL3	584.476	0.700546	0.140189	4.99717	5.81792e-07	7.01862e-06
ENSG00000266028	SRGAP2	1349.14	0.700535	0.076788	9.12297	7.30903e-20	5.09544e-18
ENSG00000026751	SLAMF7	61.5445	0.700373	0.254194	2.75527	0.00586433	0.0234449
ENSG00000255031	AP002807.1	31.8215	0.700141	0.275151	2.54457	0.0109412	0.0391761
ENSG00000198039	ZNF273	257.164	0.700053	0.151888	4.609	4.0461e-06	4.00848e-05
ENSG00000174109	C16orf91	79.072	0.699972	0.229082	3.05555	0.00224648	0.0104601
ENSG00000255624	AC073585.1	99.9076	0.699584	0.216793	3.22696	0.00125111	0.00635981
ENSG00000223478	AL441992.1	57.0305	0.69931	0.245195	2.85205	0.0043438	0.018278
ENSG00000165355	FBXO33	306.988	0.698887	0.169106	4.13284	3.58302e-05	0.000284088
ENSG00000167968	DNASE1L2	30.6783	0.698829	0.281118	2.48589	0.0129227	0.0447562
ENSG00000136881	BAAT	23.3363	0.698697	0.280278	2.49287	0.0126714	0.0440875
ENSG00000168944	CEP120	443.935	0.698255	0.127176	5.49046	4.0089e-08	6.07682e-07
ENSG00000019485	PRDM11	199.948	0.697953	0.170048	4.10446	4.05261e-05	0.000317164
ENSG00000259994	AL353796.1	142.427	0.69795	0.205424	3.39761	0.000679778	0.00375728
ENSG00000276709	PDXDC1	34.3342	0.696847	0.27675	2.51797	0.0118035	0.0415263
ENSG00000230533	AL356234.2	31.0213	0.696825	0.280222	2.48669	0.0128939	0.0446766
ENSG00000162928	PEX13	638.012	0.696717	0.109391	6.36908	1.90167e-10	4.44644e-09
ENSG00000177556	ATOX1	428.787	0.695774	0.117783	5.90723	3.47903e-09	6.55426e-08
ENSG00000207333	RNU6-680P	19.0765	0.695158	0.277742	2.50289	0.0123183	0.0431071
ENSG00000267281	AC023509.3	18.6647	0.694998	0.274755	2.52952	0.0114218	0.040511
ENSG00000280311	AC131212.4	19.2581	0.692834	0.277668	2.49519	0.0125889	0.0438858
ENSG00000185567	AHNAK2	23.9908	0.692719	0.280771	2.4672	0.0136173	0.0467232
ENSG00000116685	KIAA2013	674.421	0.692697	0.117033	5.91882	3.24256e-09	6.13168e-08
ENSG00000254876	SUGT1P4-STRA6LP	123.961	0.692391	0.210929	3.28257	0.00102864	0.00536595
ENSG00000100532	CGRRF1	69.4447	0.692228	0.255299	2.71143	0.0066993	0.0261271
ENSG00000158555	GDPD5	217.381	0.691987	0.170466	4.05939	4.92008e-05	0.000378463
ENSG00000142669	SH3BGRL3	179.488	0.691358	0.184687	3.7434	0.000181546	0.00119722
ENSG00000267254	AC020928.1	16.3948	0.691187	0.272919	2.53257	0.011323	0.0402257
ENSG00000138670	RASGEF1B	105.235	0.690551	0.235698	2.92981	0.00339164	0.0148973
ENSG00000172086	KRCC1	162.311	0.690507	0.179103	3.85536	0.000115559	0.000809276
ENSG00000214357	NEURL1B	174.73	0.69034	0.178227	3.87337	0.00010734	0.000759514
ENSG00000155962	CLIC2	424.473	0.690308	0.121324	5.68981	1.2718e-08	2.13065e-07
ENSG00000167716	WDR81	126.772	0.69009	0.201357	3.4272	0.000609842	0.0034258
ENSG00000146457	WTAP	1926.92	0.689899	0.0752004	9.17413	4.55233e-20	3.24847e-18
ENSG00000135205	CCDC146	162.808	0.689319	0.186877	3.68862	0.000225476	0.00145149
ENSG00000067715	SYT1	348.552	0.689192	0.133056	5.17972	2.22219e-07	2.96448e-06
ENSG00000283178	BX119927.1	153.067	0.68895	0.182201	3.78126	0.000156036	0.00105099
ENSG00000158458	NRG2	516.153	0.68878	0.143328	4.8056	1.54285e-06	1.69009e-05
ENSG00000167524	SGK494	318.878	0.688653	0.140794	4.89121	1.00217e-06	1.14942e-05
ENSG00000249572	AC034231.1	18.1657	0.688318	0.279503	2.46265	0.0137915	0.0472246
ENSG00000278550	SLC43A2	34.4578	0.687989	0.271669	2.53245	0.0113267	0.0402257
ENSG00000123933	MXD4	516.606	0.687927	0.115494	5.95638	2.57886e-09	4.91968e-08
ENSG00000169609	C15orf40	468.677	0.687859	0.11875	5.79252	6.93394e-09	1.2169e-07
ENSG00000182117	NOP10	233.483	0.68722	0.17459	3.93619	8.27858e-05	0.000605016
ENSG00000141971	MVB12A	151.379	0.687018	0.199344	3.4464	0.000568113	0.00322009
ENSG00000232546	AC027644.1	22.4554	0.686308	0.281175	2.44086	0.0146524	0.0495665
ENSG00000198492	YTHDF2	2886.55	0.685549	0.0607653	11.2819	1.61202e-29	3.16709e-27
ENSG00000245750	DRAIC	12.334	0.685318	0.256451	2.67232	0.00753292	0.0287555
ENSG00000130589	HELZ2	1183.13	0.685254	0.0841443	8.1438	3.83062e-16	1.8166e-14
ENSG00000105875	WDR91	759.011	0.683268	0.0994101	6.87322	6.27687e-12	1.81909e-10
ENSG00000171467	ZNF318	1526.97	0.683216	0.0792661	8.61927	6.73815e-18	3.92056e-16
ENSG00000143178	TBX19	36.4752	0.68317	0.270857	2.52226	0.0116605	0.0411188
ENSG00000143294	PRCC	1555.2	0.683027	0.0782286	8.73116	2.52064e-18	1.52529e-16
ENSG00000213694	S1PR3	1139.32	0.682297	0.0929742	7.33857	2.15889e-13	7.45657e-12
ENSG00000185340	GAS2L1	50.4596	0.681765	0.268258	2.54145	0.0110393	0.0394433
ENSG00000179588	ZFPM1	205.987	0.681264	0.171005	3.98388	6.77997e-05	0.000504512
ENSG00000135900	MRPL44	541.063	0.680556	0.123632	5.50467	3.69858e-08	5.64602e-07
ENSG00000123815	COQ8B	420.066	0.680415	0.130374	5.21895	1.79942e-07	2.4305e-06
ENSG00000089060	SLC8B1	137.43	0.6801	0.192791	3.52765	0.00041927	0.00248441
ENSG00000161677	JOSD2	113.389	0.67969	0.216354	3.14156	0.00168051	0.00817211
ENSG00000112406	HECA	640.972	0.679625	0.10675	6.36652	1.9336e-10	4.51413e-09
ENSG00000148082	SHC3	37.3227	0.679585	0.277539	2.44861	0.0143408	0.048723
ENSG00000196975	ANXA4	408.487	0.678736	0.129832	5.22782	1.71525e-07	2.32303e-06
ENSG00000174151	CYB561D1	330.396	0.678708	0.12977	5.23008	1.69439e-07	2.2989e-06
ENSG00000119778	ATAD2B	1034.55	0.678441	0.100526	6.74893	1.48944e-11	4.09677e-10
ENSG00000197976	AKAP17A	1107.75	0.678374	0.0844777	8.03021	9.73049e-16	4.42051e-14
ENSG00000183011	NAA38	179.283	0.677886	0.213177	3.17991	0.00147318	0.00730939
ENSG00000234449	FAM239A	11.7221	0.677845	0.2595	2.61212	0.0089983	0.0333955
ENSG00000224976	PARP4P2	34.0916	0.676533	0.275209	2.45825	0.0139616	0.0476882
ENSG00000170927	PKHD1	57.2104	0.676514	0.275968	2.45143	0.0142291	0.0484597
ENSG00000257599	OVCH1-AS1	244.662	0.676381	0.171974	3.93303	8.38801e-05	0.000611536
ENSG00000012211	PRICKLE3	101.793	0.676115	0.215776	3.13341	0.00172788	0.00836457
ENSG00000110092	CCND1	588.544	0.675935	0.11755	5.75021	8.91329e-09	1.53228e-07
ENSG00000120658	ENOX1	200.186	0.675516	0.160977	4.19636	2.7124e-05	0.000221322
ENSG00000133454	MYO18B	500.614	0.675191	0.153693	4.39313	1.11733e-05	0.000100374
ENSG00000090924	PLEKHG2	566.724	0.674915	0.112981	5.97371	2.31919e-09	4.46371e-08
ENSG00000124659	TBCC	197.884	0.674754	0.162542	4.15126	3.30652e-05	0.000264103
ENSG00000279434	AL049776.1	13.2095	0.674751	0.260945	2.5858	0.00971541	0.035613
ENSG00000204822	MRPL53	84.7003	0.674725	0.237752	2.83793	0.0045407	0.0189704
ENSG00000178573	MAF	39.3673	0.673634	0.27162	2.48006	0.013136	0.0453598
ENSG00000033170	FUT8	816.039	0.673618	0.103001	6.5399	6.15606e-11	1.55963e-09
ENSG00000235859	AC006978.1	64.5932	0.673513	0.275459	2.44506	0.0144829	0.0490591
ENSG00000233338	TLR8-AS1	259.399	0.673053	0.146771	4.58573	4.52399e-06	4.43258e-05
ENSG00000135845	PIGC	227.255	0.672535	0.20506	3.27969	0.0010392	0.00541543
ENSG00000108819	PPP1R9B	3120.15	0.672441	0.0725158	9.27302	1.80951e-20	1.37559e-18
ENSG00000232545	AC253536.3	104.877	0.671689	0.23571	2.84964	0.00437683	0.0184026
ENSG00000204946	ZNF783	232.461	0.670996	0.176074	3.81086	0.000138481	0.000945801
ENSG00000260417	AC092127.1	88.1505	0.67063	0.228764	2.93154	0.00337286	0.0148241
ENSG00000104142	VPS18	582.743	0.67006	0.125205	5.35172	8.71218e-08	1.23406e-06
ENSG00000186834	HEXIM1	1712.86	0.670021	0.0818077	8.19019	2.60813e-16	1.28248e-14
ENSG00000160703	NLRX1	291.922	0.669853	0.140068	4.78233	1.73277e-06	1.87774e-05
ENSG00000273850	PPP2R3B	121.572	0.669082	0.22176	3.01715	0.00255164	0.0116691
ENSG00000205560	CPT1B	67.9874	0.668947	0.247221	2.70587	0.00681253	0.0264664
ENSG00000172828	CES3	196.55	0.668402	0.18232	3.66609	0.000246283	0.00156743
ENSG00000136383	ALPK3	12.5177	0.668053	0.240611	2.77648	0.00549508	0.0221975
ENSG00000197779	ZNF81	366.228	0.667992	0.124495	5.36562	8.06703e-08	1.15457e-06
ENSG00000105953	OGDH	3314.2	0.667244	0.0699955	9.53267	1.5329e-21	1.3176e-19
ENSG00000198734	F5	665.761	0.667189	0.110126	6.05842	1.37464e-09	2.77274e-08
ENSG00000118263	KLF7	243.243	0.666595	0.169404	3.93494	8.32186e-05	0.000607299
ENSG00000184156	KCNQ3	616.303	0.666374	0.108644	6.13357	8.59266e-10	1.80041e-08
ENSG00000228446	AC073052.1	35.2867	0.666367	0.27224	2.44772	0.0143765	0.048797
ENSG00000224184	MIR3681HG	117.61	0.666128	0.209952	3.17276	0.00150996	0.00746251
ENSG00000198455	ZXDB	281.685	0.665325	0.149123	4.4616	8.13507e-06	7.51327e-05
ENSG00000118242	MREG	1760.78	0.665254	0.0839417	7.92519	2.27798e-15	1.0106e-13
ENSG00000165630	PRPF18	104.692	0.664764	0.210465	3.15856	0.00158553	0.00777751
ENSG00000176410	DNAJC30	219.065	0.664604	0.155757	4.26693	1.98181e-05	0.000167584
ENSG00000146648	EGFR	138.666	0.664465	0.204153	3.25474	0.00113495	0.00583602
ENSG00000177383	MAGEF1	659.084	0.663737	0.123914	5.35643	8.48841e-08	1.20575e-06
ENSG00000117228	GBP1	17.4547	0.663474	0.257648	2.57512	0.0100205	0.0365191
ENSG00000105327	BBC3	398.493	0.66285	0.122989	5.38951	7.0651e-08	1.01888e-06
ENSG00000134780	DAGLA	21.9392	0.66284	0.269798	2.4568	0.014018	0.0478592
ENSG00000168806	LCMT2	693.149	0.662577	0.108574	6.10255	1.04388e-09	2.14854e-08
ENSG00000198216	CACNA1E	862.259	0.662276	0.0959219	6.90433	5.04422e-12	1.4875e-10
ENSG00000137496	IL18BP	222.654	0.662267	0.195637	3.38518	0.00071131	0.00390163
ENSG00000222042	AP001341.1	48.7147	0.662083	0.263369	2.5139	0.0119405	0.0419302
ENSG00000188725	SMIM15	504.567	0.661926	0.114811	5.76537	8.14766e-09	1.41027e-07
ENSG00000169105	CHST14	184.458	0.661869	0.171564	3.85785	0.00011439	0.000803389
ENSG00000179583	CIITA	5805.72	0.661772	0.0675946	9.79031	1.23916e-22	1.22523e-20
ENSG00000174945	AMZ1	143.428	0.661547	0.200086	3.30631	0.000945329	0.00498638
ENSG00000075826	SEC31B	296.573	0.661475	0.15736	4.20358	2.62731e-05	0.000215308
ENSG00000185760	KCNQ5	146.968	0.661444	0.190828	3.46618	0.000527917	0.00302627
ENSG00000182405	PGBD4	227.616	0.661129	0.159436	4.14668	3.3733e-05	0.000269295
ENSG00000153896	ZNF599	14.0894	0.660933	0.27006	2.44736	0.0143909	0.0488128
ENSG00000279117	AP001972.5	296.07	0.660862	0.153655	4.30096	1.70062e-05	0.000145762
ENSG00000268049	AC012313.2	38.9355	0.660708	0.265485	2.48868	0.0128217	0.0444981
ENSG00000205746	AC126755.1	98.4346	0.659615	0.222155	2.96917	0.00298607	0.0133649
ENSG00000255299	AP003557.1	272.443	0.659597	0.157939	4.17627	2.96332e-05	0.0002396
ENSG00000170835	CEL	62.1756	0.659476	0.261042	2.52632	0.0115265	0.0407508
ENSG00000236088	COX10-AS1	175.161	0.659459	0.168574	3.91198	9.15429e-05	0.000661664
ENSG00000023892	DEF6	77.0264	0.659377	0.239521	2.7529	0.00590702	0.0235906
ENSG00000169660	HEXDC	95.9497	0.657852	0.218506	3.01068	0.00260664	0.0118953
ENSG00000125249	RAP2A	1095.69	0.657152	0.0978927	6.71299	1.90676e-11	5.18804e-10
ENSG00000171823	FBXL14	280.146	0.65715	0.141409	4.64717	3.36516e-06	3.40295e-05
ENSG00000171806	METTL18	114.858	0.657119	0.21441	3.06478	0.00217833	0.0101961
ENSG00000156504	FAM122B	596.672	0.656907	0.103072	6.37327	1.85037e-10	4.33319e-09
ENSG00000146373	RNF217	197.307	0.656807	0.169596	3.87276	0.000107609	0.000760954
ENSG00000146066	HIGD2A	312.855	0.656661	0.137498	4.77578	1.79011e-06	1.92746e-05
ENSG00000275074	NUDT18	81.9399	0.656557	0.226728	2.89579	0.00378204	0.0162865
ENSG00000135905	DOCK10	4092.45	0.656324	0.0582852	11.2605	2.05473e-29	3.98512e-27
ENSG00000084676	NCOA1	451.099	0.656062	0.127765	5.13492	2.82259e-07	3.67788e-06
ENSG00000166925	TSC22D4	449.2	0.655934	0.120095	5.46179	4.71352e-08	7.03216e-07
ENSG00000139233	LLPH	269.483	0.655333	0.169671	3.86238	0.000112288	0.000791928
ENSG00000262209	PCDHGB3	103.142	0.653848	0.257241	2.54177	0.0110291	0.0394255
ENSG00000198963	RORB	449.643	0.653717	0.146542	4.46095	8.15955e-06	7.52262e-05
ENSG00000267419	AC011477.1	97.1763	0.653668	0.235141	2.7799	0.00543758	0.0220063
ENSG00000106689	LHX2	275.611	0.653375	0.167904	3.89136	9.96835e-05	0.000711327
ENSG00000170684	ZNF296	68.609	0.653082	0.242317	2.69516	0.00703551	0.0271583
ENSG00000116729	WLS	516.457	0.653017	0.110557	5.90658	3.49274e-09	6.56376e-08
ENSG00000148334	PTGES2	1443.82	0.652913	0.0835095	7.81843	5.34847e-15	2.24132e-13
ENSG00000168792	ABHD15	310.855	0.652792	0.148599	4.39298	1.11805e-05	0.000100379
ENSG00000123545	NDUFAF4	319.622	0.652521	0.136543	4.77886	1.7629e-06	1.90494e-05
ENSG00000248643	RBM14-RBM4	163.677	0.652469	0.212277	3.07367	0.00211444	0.00994321
ENSG00000169814	BTD	208.804	0.652452	0.164601	3.96384	7.37523e-05	0.000544787
ENSG00000215068	AC025171.2	99.9348	0.65213	0.225272	2.89486	0.0037933	0.0163172
ENSG00000101298	SNPH	171.907	0.652053	0.197418	3.3029	0.000956901	0.00504039
ENSG00000178694	NSUN3	303.822	0.651443	0.147638	4.41244	1.02212e-05	9.27074e-05
ENSG00000197265	GTF2E2	307.671	0.650545	0.133119	4.88696	1.02407e-06	1.17187e-05
ENSG00000114779	ABHD14B	421.701	0.650425	0.131642	4.94085	7.77824e-07	9.08642e-06
ENSG00000200997	RNU1-85P	18.3302	0.650376	0.26538	2.45073	0.0142565	0.0485268
ENSG00000164331	ANKRA2	168.583	0.649225	0.179788	3.61106	0.000304944	0.00188602
ENSG00000196189	SEMA4A	487.892	0.648984	0.127857	5.07587	3.85725e-07	4.84253e-06
ENSG00000107796	ACTA2	100.838	0.648922	0.22678	2.86146	0.00421694	0.0178594
ENSG00000090661	CERS4	678.189	0.648907	0.114321	5.6762	1.37724e-08	2.27952e-07
ENSG00000182796	TMEM198B	124.907	0.648542	0.209883	3.09001	0.0020015	0.00948282
ENSG00000116903	EXOC8	686.682	0.648404	0.127599	5.08157	3.74333e-07	4.73092e-06
ENSG00000169129	AFAP1L2	14.5538	0.647557	0.259935	2.49123	0.0127302	0.0442313
ENSG00000152926	ZNF117	256.436	0.64637	0.171863	3.76097	0.000169255	0.00112731
ENSG00000087088	BAX	549.165	0.646367	0.133432	4.84418	1.27136e-06	1.42047e-05
ENSG00000119965	C10orf88	122.084	0.646089	0.204057	3.16622	0.00154434	0.00759516
ENSG00000197077	KIAA1671	1159.34	0.644927	0.0997658	6.46441	1.01692e-10	2.4853e-09
ENSG00000168264	IRF2BP2	3541.87	0.644679	0.0687847	9.37242	7.08914e-21	5.64445e-19
ENSG00000182648	LINC01006	199.933	0.644322	0.18327	3.5157	0.000438598	0.00257613
ENSG00000169976	SF3B5	510.544	0.644101	0.14021	4.59382	4.35196e-06	4.28902e-05
ENSG00000196734	LCE1B	16.7731	0.64409	0.254896	2.52688	0.0115082	0.0407291
ENSG00000179611	DGKZP1	116.348	0.643833	0.213269	3.01887	0.00253718	0.011617
ENSG00000175602	CCDC85B	549.948	0.643555	0.117985	5.45454	4.91007e-08	7.27517e-07
ENSG00000138380	CARF	119.422	0.643273	0.214542	2.99836	0.00271436	0.0123238
ENSG00000189042	ZNF567	183.953	0.642278	0.16635	3.861	0.000112926	0.000795084
ENSG00000163082	SGPP2	872.185	0.642265	0.096825	6.63326	3.28355e-11	8.66903e-10
ENSG00000196371	FUT4	313.974	0.641973	0.155276	4.1344	3.55887e-05	0.00028232
ENSG00000143507	DUSP10	586.589	0.641943	0.117848	5.44721	5.11657e-08	7.57373e-07
ENSG00000172986	GXYLT2	445.799	0.641199	0.119256	5.37666	7.5881e-08	1.08808e-06
ENSG00000005339	CREBBP	1706.84	0.641148	0.0963866	6.65183	2.8947e-11	7.68263e-10
ENSG00000171206	TRIM8	740.121	0.640799	0.100276	6.39037	1.65481e-10	3.91157e-09
ENSG00000227200	AL162724.1	217.699	0.639989	0.181584	3.52448	0.000424309	0.0025082
ENSG00000197872	FAM49A	303.078	0.639518	0.162846	3.92713	8.5965e-05	0.000625531
ENSG00000261270	AC012181.2	68.3713	0.639248	0.25214	2.53529	0.0112354	0.0399739
ENSG00000119523	ALG2	658.212	0.639244	0.123425	5.1792	2.22841e-07	2.97016e-06
ENSG00000170396	ZNF804A	202.721	0.638992	0.17038	3.75038	0.000176564	0.00117049
ENSG00000235568	NFAM1	70.4228	0.638507	0.245138	2.60468	0.00919589	0.0340135
ENSG00000174007	CEP19	104.631	0.638217	0.213671	2.98691	0.00281811	0.0127109
ENSG00000196387	ZNF140	453.042	0.638216	0.127457	5.00728	5.52037e-07	6.69168e-06
ENSG00000134899	ERCC5	134.661	0.638024	0.209716	3.04232	0.00234759	0.010864
ENSG00000174943	KCTD13	299.737	0.637425	0.17456	3.65161	0.000260605	0.00165163
ENSG00000271122	AC018647.2	125.328	0.637373	0.202739	3.1438	0.00166767	0.00812253
ENSG00000071575	TRIB2	136.471	0.636911	0.21	3.0329	0.00242213	0.0111679
ENSG00000197808	ZNF461	101.458	0.636644	0.251694	2.52943	0.0114247	0.040511
ENSG00000155368	DBI	438.853	0.636559	0.115204	5.52548	3.28582e-08	5.06706e-07
ENSG00000130584	ZBTB46	619.018	0.636397	0.132206	4.81367	1.4818e-06	1.62912e-05
ENSG00000102390	PBDC1	175.481	0.636372	0.174793	3.64071	0.000271891	0.00171168
ENSG00000196668	LINC00173	64.6552	0.636079	0.25529	2.4916	0.012717	0.0441954
ENSG00000183779	ZNF703	89.7865	0.636027	0.222102	2.86368	0.00418755	0.0177598
ENSG00000198890	PRMT6	502.453	0.634892	0.113572	5.59022	2.26786e-08	3.60002e-07
ENSG00000214717	ZBED1	1542.72	0.63476	0.078978	8.03717	9.19364e-16	4.19266e-14
ENSG00000137868	STRA6	1891.89	0.634118	0.0948786	6.68346	2.33363e-11	6.28129e-10
ENSG00000163882	POLR2H	555.349	0.633862	0.114823	5.52032	3.38378e-08	5.20222e-07
ENSG00000203896	LIME1	93.0495	0.633839	0.258215	2.45469	0.0141005	0.0480759
ENSG00000162733	DDR2	1065.66	0.633568	0.0957679	6.61566	3.69905e-11	9.68153e-10
ENSG00000186364	NUDT17	59.9303	0.633039	0.257326	2.46007	0.0138911	0.0475224
ENSG00000233493	TMEM238	108.347	0.633024	0.219227	2.88753	0.00388285	0.016643
ENSG00000123297	TSFM	551.086	0.632975	0.145637	4.34625	1.38482e-05	0.000121588
ENSG00000115590	IL1R2	133.135	0.632826	0.218368	2.89798	0.00375576	0.0162149
ENSG00000242110	AMACR	51.3831	0.632696	0.257214	2.4598	0.0139014	0.0475362
ENSG00000198771	RCSD1	1418.19	0.632674	0.0832249	7.60198	2.91641e-14	1.14596e-12
ENSG00000213742	ZNF337-AS1	108.636	0.632611	0.227476	2.78101	0.00541909	0.0219609
ENSG00000100599	RIN3	1504.83	0.632174	0.081374	7.76875	7.9265e-15	3.24087e-13
ENSG00000231808	LINC01388	56.049	0.632048	0.258802	2.4422	0.0145979	0.0493931
ENSG00000147383	NSDHL	356.569	0.631825	0.130284	4.84961	1.23704e-06	1.38725e-05
ENSG00000129595	EPB41L4A	167.543	0.631573	0.191179	3.30357	0.00095463	0.00503018
ENSG00000089041	P2RX7	340.896	0.630542	0.137678	4.57982	4.65368e-06	4.54786e-05
ENSG00000130544	ZNF557	470.992	0.630325	0.122529	5.14429	2.68536e-07	3.52029e-06
ENSG00000279789	AC120114.4	88.3876	0.629994	0.234309	2.68874	0.00717225	0.0276016
ENSG00000197183	NOL4L	1285.98	0.629952	0.0915648	6.87985	5.9914e-12	1.74304e-10
ENSG00000156232	WHAMM	100.732	0.627153	0.204859	3.06139	0.00220314	0.0102899
ENSG00000142279	WTIP	72.469	0.626488	0.255826	2.44888	0.01433	0.0487157
ENSG00000225335	AC016027.1	13.1615	0.625645	0.244721	2.55657	0.0105711	0.0381853
ENSG00000166128	RAB8B	4894.11	0.625315	0.0651107	9.60387	7.69962e-22	6.81169e-20
ENSG00000128578	STRIP2	835.679	0.625137	0.095254	6.56284	5.27922e-11	1.35134e-09
ENSG00000125817	CENPB	734.499	0.624963	0.111806	5.58971	2.27447e-08	3.60672e-07
ENSG00000163684	RPP14	741.591	0.624362	0.0983512	6.34829	2.17716e-10	5.0361e-09
ENSG00000065413	ANKRD44	267.751	0.623047	0.166743	3.73657	0.000186547	0.0012254
ENSG00000120690	ELF1	822.171	0.622843	0.0977159	6.37402	1.84142e-10	4.31891e-09
ENSG00000108784	NAGLU	359.055	0.62266	0.127273	4.89233	9.96481e-07	1.14376e-05
ENSG00000173077	DEC1	146.456	0.622185	0.19757	3.14918	0.00163727	0.0080002
ENSG00000247708	STX18-AS1	123.44	0.621797	0.201991	3.07834	0.00208154	0.00980066
ENSG00000273015	AC008124.1	520.069	0.621774	0.116416	5.34096	9.24531e-08	1.30835e-06
ENSG00000170364	SETMAR	227.077	0.621762	0.165255	3.76244	0.000168261	0.00112134
ENSG00000136870	ZNF189	508.801	0.621723	0.111412	5.5804	2.39973e-08	3.78552e-07
ENSG00000080845	DLGAP4	500.273	0.621635	0.12675	4.90442	9.3702e-07	1.08208e-05
ENSG00000153037	SRP19	351.7	0.621001	0.14079	4.41083	1.02975e-05	9.32819e-05
ENSG00000080200	CRYBG3	221.699	0.620888	0.184652	3.36248	0.000772469	0.00420205
ENSG00000133111	RFXAP	97.7242	0.62082	0.229945	2.69987	0.00693671	0.0268385
ENSG00000136371	MTHFS	154.875	0.620631	0.177276	3.50092	0.000463652	0.00270398
ENSG00000135315	CEP162	134.512	0.620373	0.184435	3.36364	0.00076923	0.00418594
ENSG00000181847	TIGIT	229.179	0.620366	0.175475	3.53535	0.000407229	0.00242733
ENSG00000138639	ARHGAP24	380.975	0.620315	0.129235	4.7999	1.58745e-06	1.73401e-05
ENSG00000226479	TMEM185B	178.296	0.620106	0.188421	3.29107	0.000998083	0.00522637
ENSG00000108797	CNTNAP1	679.291	0.61986	0.121988	5.08132	3.74823e-07	4.73316e-06
ENSG00000083097	DOPEY1	275.276	0.619732	0.16164	3.83402	0.000126064	0.000872815
ENSG00000092931	MFSD11	400.414	0.619526	0.132759	4.66654	3.06309e-06	3.13098e-05
ENSG00000229852	AC019205.1	117.214	0.619398	0.207118	2.99056	0.00278469	0.0125827
ENSG00000114554	PLXNA1	3914	0.619232	0.0589833	10.4984	8.78229e-26	1.25338e-23
ENSG00000163389	POGLUT1	851.621	0.619126	0.108496	5.70643	1.15371e-08	1.94575e-07
ENSG00000124006	OBSL1	502.756	0.619113	0.109762	5.64048	1.69575e-08	2.77332e-07
ENSG00000170791	CHCHD7	352.297	0.61845	0.128603	4.809	1.51686e-06	1.66283e-05
ENSG00000160908	ZNF394	528.1	0.618288	0.108795	5.68308	1.32293e-08	2.20654e-07
ENSG00000204642	HLA-F	99.9769	0.617397	0.218167	2.82992	0.0046559	0.0193821
ENSG00000174227	PIGG	664.884	0.616989	0.12403	4.9745	6.54153e-07	7.79829e-06
ENSG00000203737	GPR52	383.826	0.616851	0.126488	4.87678	1.07834e-06	1.22563e-05
ENSG00000078124	ACER3	290.651	0.616766	0.158405	3.8936	9.87682e-05	0.000706461
ENSG00000188021	UBQLN2	1024.81	0.616761	0.0987504	6.24566	4.2202e-10	9.27954e-09
ENSG00000182575	NXPH3	115.75	0.616018	0.194338	3.16982	0.00152534	0.00752618
ENSG00000162650	ATXN7L2	266.29	0.615895	0.162074	3.80009	0.000144646	0.000982141
ENSG00000144026	ZNF514	102.243	0.61562	0.221016	2.78541	0.00534599	0.0217054
ENSG00000127311	HELB	1065.87	0.615391	0.103387	5.95232	2.64374e-09	5.03075e-08
ENSG00000163728	TTC14	1317.4	0.614979	0.0893333	6.88409	5.81588e-12	1.69851e-10
ENSG00000198001	IRAK4	318.812	0.614577	0.175091	3.51004	0.000448032	0.00261894
ENSG00000127870	RNF6	686.145	0.614316	0.126919	4.84023	1.29686e-06	1.44209e-05
ENSG00000183718	TRIM52	233.336	0.613732	0.157355	3.9003	9.60744e-05	0.00069013
ENSG00000215251	FASTKD5	546.22	0.613435	0.121032	5.06839	4.01203e-07	5.02018e-06
ENSG00000213337	ANKRD39	125.64	0.612932	0.2224	2.75599	0.00585149	0.023406
ENSG00000254415	SIGLEC14	153.908	0.612125	0.193855	3.15764	0.00159051	0.00779945
ENSG00000188994	ZNF292	2622.88	0.611295	0.0777974	7.85752	3.91804e-15	1.66964e-13
ENSG00000269900	RMRP	135.329	0.610944	0.226119	2.70187	0.00689513	0.0267186
ENSG00000128203	ASPHD2	91.5297	0.610424	0.217904	2.80134	0.00508912	0.020881
ENSG00000198728	LDB1	872.755	0.610419	0.0876402	6.96506	3.28255e-12	9.97157e-11
ENSG00000122085	MTERF4	498.528	0.610116	0.125033	4.87963	1.06287e-06	1.21078e-05
ENSG00000119408	NEK6	3469.09	0.609768	0.0551022	11.0661	1.83143e-28	3.25951e-26
ENSG00000185986	SDHAP3	191.3	0.609731	0.180735	3.37362	0.000741861	0.00405744
ENSG00000184584	TMEM173	732.691	0.609328	0.0958461	6.35736	2.05254e-10	4.77704e-09
ENSG00000198796	ALPK2	2100.09	0.609126	0.0652985	9.32833	1.07551e-20	8.30121e-19
ENSG00000099991	CABIN1	2881.8	0.608932	0.0750675	8.11179	4.98785e-16	2.3361e-14
ENSG00000185838	GNB1L	225.352	0.60837	0.182912	3.32602	0.000880951	0.00470255
ENSG00000158106	RHPN1	233.285	0.606987	0.178291	3.40448	0.000662892	0.00367873
ENSG00000090612	ZNF268	101.19	0.606512	0.231563	2.61921	0.00881334	0.0328395
ENSG00000176371	ZSCAN2	228.443	0.605493	0.19117	3.1673	0.0015386	0.00757437
ENSG00000005812	FBXL3	426.914	0.60505	0.125248	4.8308	1.35987e-06	1.50491e-05
ENSG00000128228	SDF2L1	205.651	0.604305	0.172968	3.49375	0.000476293	0.00277022
ENSG00000010165	METTL13	899.829	0.604204	0.11341	5.32761	9.9516e-08	1.40044e-06
ENSG00000215030	RPL13P12	141.699	0.604166	0.201246	3.00213	0.00268101	0.0121833
ENSG00000244627	TPTEP2	290.544	0.604033	0.171903	3.5138	0.000441748	0.00259122
ENSG00000174165	ZDHHC24	176.622	0.604024	0.177661	3.39987	0.000674188	0.00373184
ENSG00000112659	CUL9	909.293	0.603984	0.0991843	6.08951	1.13258e-09	2.31537e-08
ENSG00000109323	MANBA	581.659	0.60369	0.107518	5.61476	1.96836e-08	3.17249e-07
ENSG00000113732	ATP6V0E1	563.773	0.603428	0.1101	5.4807	4.23646e-08	6.40251e-07
ENSG00000196150	ZNF250	356.297	0.603311	0.12742	4.73484	2.19232e-06	2.31128e-05
ENSG00000161912	ADCY10P1	117.578	0.603219	0.214059	2.818	0.00483238	0.0199466
ENSG00000170619	COMMD5	359.824	0.602365	0.130212	4.62603	3.72742e-06	3.73433e-05
ENSG00000276550	HERC2P2	300.396	0.602118	0.137275	4.38622	1.15339e-05	0.000103036
ENSG00000198113	TOR4A	272.464	0.601853	0.163966	3.6706	0.000241981	0.00154291
ENSG00000189369	GSPT2	365.254	0.601275	0.164313	3.65934	0.00025287	0.00160395
ENSG00000196214	ZNF766	513.657	0.601004	0.13785	4.35985	1.30153e-05	0.000114608
ENSG00000180008	SOCS4	1331.72	0.600891	0.0913031	6.58128	4.66421e-11	1.20616e-09
ENSG00000243554	AC004967.1	97.5105	0.600635	0.21508	2.79261	0.0052284	0.0213252
ENSG00000145982	FARS2	290.719	0.599352	0.172483	3.47486	0.000511129	0.00294678
ENSG00000275342	PRAG1	101.257	0.599331	0.221237	2.70899	0.00674876	0.0262861
ENSG00000178685	PARP10	688.81	0.59911	0.125073	4.7901	1.667e-06	1.80906e-05
ENSG00000173545	ZNF622	397.838	0.598048	0.155878	3.83664	0.000124729	0.000864754
ENSG00000241553	ARPC4	776.934	0.59788	0.117304	5.09682	3.45407e-07	4.39471e-06
ENSG00000131914	LIN28A	68.8758	0.595353	0.231834	2.56802	0.0102282	0.0371505
ENSG00000034510	TMSB10	3356.15	0.595024	0.0691553	8.60418	7.68651e-18	4.38798e-16
ENSG00000164366	CCDC127	191.361	0.594431	0.193744	3.06812	0.00215407	0.010095
ENSG00000252835	SCARNA21	114.29	0.594251	0.230441	2.57875	0.00991575	0.036217
ENSG00000148572	NRBF2	420.076	0.594235	0.121659	4.88444	1.03722e-06	1.18602e-05
ENSG00000131669	NINJ1	560.921	0.594171	0.124015	4.79111	1.65858e-06	1.80122e-05
ENSG00000143217	NECTIN4	319.005	0.594053	0.181138	3.27957	0.00103966	0.00541553
ENSG00000215790	SLC35E2A	273.437	0.593319	0.140391	4.22621	2.37663e-05	0.000197114
ENSG00000100300	TSPO	347.637	0.593217	0.166363	3.56581	0.000362732	0.00219496
ENSG00000169641	LUZP1	412.59	0.592963	0.125541	4.72327	2.32081e-06	2.42802e-05
ENSG00000269404	SPIB	86.0671	0.592931	0.237641	2.49507	0.0125931	0.0438858
ENSG00000188958	UTS2B	694.88	0.592467	0.0953658	6.21257	5.21241e-10	1.13458e-08
ENSG00000197044	ZNF441	106.198	0.591833	0.232095	2.54996	0.0107735	0.0387221
ENSG00000181467	RAP2B	551.984	0.591508	0.122073	4.84554	1.2627e-06	1.41183e-05
ENSG00000136052	SLC41A2	198.148	0.591477	0.178321	3.31693	0.000910122	0.0048293
ENSG00000181830	SLC35C1	243.493	0.591262	0.163712	3.61161	0.000304301	0.00188376
ENSG00000262454	MIR193BHG	191.489	0.590765	0.178597	3.30781	0.000940291	0.00496305
ENSG00000123595	RAB9A	779.05	0.590254	0.0932366	6.33072	2.44025e-10	5.59336e-09
ENSG00000160223	ICOSLG	623.701	0.590192	0.120852	4.8836	1.04166e-06	1.1902e-05
ENSG00000186056	MATN1-AS1	71.2391	0.590184	0.233313	2.52959	0.0114197	0.040511
ENSG00000263142	LRRC37A17P	132.149	0.589455	0.2066	2.85312	0.00432918	0.0182276
ENSG00000108622	ICAM2	355.695	0.589422	0.142282	4.14263	3.43338e-05	0.000273226
ENSG00000125878	TCF15	384.64	0.58918	0.153813	3.8305	0.000127881	0.000883375
ENSG00000184281	TSSC4	412.633	0.588616	0.134655	4.37128	1.23523e-05	0.000109406
ENSG00000106948	AKNA	3188.96	0.587382	0.0646964	9.07905	1.09524e-19	7.39679e-18
ENSG00000110925	CSRNP2	392.036	0.587262	0.121295	4.84159	1.28801e-06	1.43483e-05
ENSG00000108963	DPH1	164.212	0.587205	0.178467	3.29028	0.00100088	0.00523739
ENSG00000137338	PGBD1	188.572	0.586489	0.180951	3.24115	0.00119047	0.00608633
ENSG00000169570	DTWD2	123.243	0.584981	0.196759	2.97308	0.00294827	0.0132309
ENSG00000271216	LINC01050	97.9667	0.58487	0.214251	2.72984	0.00633653	0.0250024
ENSG00000000457	SCYL3	184.012	0.584781	0.16654	3.51135	0.000445841	0.00260916
ENSG00000134574	DDB2	1059.76	0.584622	0.0931058	6.27911	3.40507e-10	7.65407e-09
ENSG00000110719	TCIRG1	543.148	0.584088	0.114826	5.08673	3.64298e-07	4.61953e-06
ENSG00000103150	MLYCD	208.21	0.583504	0.180894	3.22567	0.00125679	0.00638011
ENSG00000127125	PPCS	341.944	0.583447	0.127789	4.56571	4.97809e-06	4.83366e-05
ENSG00000170324	FRMPD2	286.498	0.582386	0.149266	3.90167	9.55316e-05	0.000686883
ENSG00000239713	APOBEC3G	373.267	0.582018	0.156212	3.72583	0.000194675	0.00127216
ENSG00000180011	ZADH2	2609.57	0.581542	0.0806308	7.2124	5.49724e-13	1.86045e-11
ENSG00000262879	AC068152.1	115.666	0.581255	0.204719	2.83928	0.0045216	0.0189062
ENSG00000243679	AC018638.5	222.173	0.581205	0.159277	3.64903	0.00026323	0.00166408
ENSG00000132376	INPP5K	443.948	0.580619	0.134385	4.32057	1.55624e-05	0.000134607
ENSG00000146109	ABT1	472.682	0.580586	0.124626	4.65865	3.18295e-06	3.23383e-05
ENSG00000230487	PSMG3-AS1	133.986	0.580503	0.216508	2.68121	0.00733568	0.0281303
ENSG00000107201	DDX58	89.6542	0.579343	0.218122	2.65605	0.00790628	0.0299465
ENSG00000235316	DUSP8P5	82.6602	0.577609	0.23277	2.48146	0.0130847	0.0452238
ENSG00000173041	ZNF680	294.424	0.577111	0.135551	4.25751	2.06712e-05	0.000173634
ENSG00000132359	RAP1GAP2	1285.78	0.577067	0.0900216	6.41031	1.45222e-10	3.47064e-09
ENSG00000158467	AHCYL2	718.764	0.576385	0.111012	5.19209	2.07944e-07	2.7765e-06
ENSG00000198393	ZNF26	792.388	0.57622	0.0960842	5.99703	2.00956e-09	3.91257e-08
ENSG00000135842	FAM129A	4131.41	0.576178	0.0600887	9.5888	8.91197e-22	7.83839e-20
ENSG00000118418	HMGN3	895.373	0.576166	0.102437	5.62457	1.85968e-08	3.02184e-07
ENSG00000053254	FOXN3	6046.29	0.575231	0.0656663	8.75991	1.9541e-18	1.19682e-16
ENSG00000166902	MRPL16	469.03	0.575151	0.127731	4.50282	6.70565e-06	6.33125e-05
ENSG00000168071	CCDC88B	700.994	0.575063	0.116365	4.94187	7.73783e-07	9.0532e-06
ENSG00000168487	BMP1	529.444	0.574924	0.132897	4.32607	1.51793e-05	0.000131745
ENSG00000141741	MIEN1	114.066	0.57397	0.201051	2.85485	0.0043057	0.018149
ENSG00000163374	YY1AP1	1024.34	0.57353	0.0938139	6.11348	9.74785e-10	2.01731e-08
ENSG00000179715	PCED1B	12.2199	0.573163	0.225221	2.54489	0.0109313	0.0391547
ENSG00000204852	TCTN1	166.32	0.573084	0.208857	2.7439	0.00607138	0.0241578
ENSG00000132424	PNISR	2751.43	0.572354	0.0622385	9.19613	3.71083e-20	2.686e-18
ENSG00000169926	KLF13	337.791	0.57172	0.149541	3.82317	0.000131745	0.000906339
ENSG00000234912	SNHG20	347.118	0.571593	0.137061	4.17036	3.04125e-05	0.000244854
ENSG00000172890	NADSYN1	900.327	0.571119	0.0956403	5.97153	2.35042e-09	4.51807e-08
ENSG00000139977	NAA30	471.856	0.571006	0.124197	4.59758	4.27417e-06	4.2151e-05
ENSG00000184887	BTBD6	533.245	0.569939	0.140461	4.05764	4.95709e-05	0.000380992
ENSG00000177595	PIDD1	504.532	0.568295	0.124661	4.55873	5.14647e-06	4.98117e-05
ENSG00000133597	ADCK2	313.401	0.567708	0.137747	4.12139	3.76589e-05	0.000296946
ENSG00000117751	PPP1R8	874.611	0.567363	0.097563	5.81536	6.05049e-09	1.079e-07
ENSG00000188153	COL4A5	618.153	0.567348	0.113806	4.98522	6.189e-07	7.43073e-06
ENSG00000185101	ANO9	544.806	0.56693	0.132486	4.27917	1.87593e-05	0.000159792
ENSG00000196152	ZNF79	248.814	0.566907	0.172282	3.29057	0.000999833	0.00523373
ENSG00000146067	FAM193B	423.516	0.566711	0.154556	3.6667	0.000245706	0.00156441
ENSG00000182957	SPATA13	304.476	0.565111	0.159073	3.55254	0.000381536	0.00229864
ENSG00000012822	CALCOCO1	139.818	0.564994	0.187029	3.02089	0.00252035	0.0115574
ENSG00000168282	MGAT2	799.276	0.564754	0.115888	4.87328	1.0976e-06	1.24378e-05
ENSG00000167992	VWCE	124.559	0.564722	0.208618	2.70696	0.00679026	0.0264137
ENSG00000247746	USP51	181.313	0.564658	0.184182	3.06576	0.0021712	0.010169
ENSG00000268858	AL118506.1	198.314	0.56442	0.174714	3.23053	0.00123561	0.00628522
ENSG00000111817	DSE	803.379	0.564225	0.10041	5.61918	1.91861e-08	3.10425e-07
ENSG00000196116	TDRD7	417.204	0.56418	0.130224	4.33237	1.4751e-05	0.000128397
ENSG00000008277	ADAM22	644.357	0.563655	0.100938	5.5842	2.34785e-08	3.71141e-07
ENSG00000137500	CCDC90B	282.088	0.563133	0.146981	3.83134	0.000127449	0.000880789
ENSG00000185433	LINC00158	314.103	0.562433	0.151721	3.70702	0.000209713	0.00136102
ENSG00000212694	LINC01089	146.083	0.562358	0.193876	2.90061	0.00372438	0.0161116
ENSG00000116731	PRDM2	1352.12	0.561436	0.0739328	7.59387	3.10497e-14	1.21689e-12
ENSG00000172667	ZMAT3	3175.64	0.560935	0.0761481	7.36637	1.75335e-13	6.18291e-12
ENSG00000128891	CCDC32	343.906	0.560886	0.144596	3.87898	0.000104893	0.000743942
ENSG00000265491	RNF115	1404.56	0.560646	0.077982	7.18943	6.5063e-13	2.18242e-11
ENSG00000100429	HDAC10	93.6828	0.560456	0.220648	2.54005	0.0110838	0.0395516
ENSG00000185404	SP140L	247.383	0.560412	0.167129	3.35316	0.000798939	0.00433203
ENSG00000234883	MIR155HG	1075.77	0.560048	0.101819	5.50044	3.78848e-08	5.76295e-07
ENSG00000171161	ZNF672	873.649	0.55995	0.0904	6.19414	5.86036e-10	1.2629e-08
ENSG00000167395	ZNF646	642.079	0.559582	0.11195	4.99851	5.77744e-07	6.98092e-06
ENSG00000261226	AC092384.3	113.528	0.559342	0.215118	2.60016	0.00931794	0.034368
ENSG00000140265	ZSCAN29	803.473	0.558732	0.102192	5.46747	4.56507e-08	6.8309e-07
ENSG00000104325	DECR1	301.653	0.558486	0.137417	4.06416	4.82055e-05	0.000372068
ENSG00000183484	GPR132	835.674	0.557834	0.108357	5.14811	2.63131e-07	3.45842e-06
ENSG00000100485	SOS2	297.305	0.557748	0.147367	3.78475	0.00015386	0.00103818
ENSG00000113916	BCL6	137.573	0.557197	0.196351	2.83776	0.00454315	0.0189728
ENSG00000149474	KAT14	406.692	0.557177	0.123974	4.4943	6.97985e-06	6.55439e-05
ENSG00000154096	THY1	827.028	0.557027	0.0912096	6.10712	1.01448e-09	2.09282e-08
ENSG00000120149	MSX2	99.508	0.556855	0.224404	2.48149	0.0130835	0.0452238
ENSG00000113946	CLDN16	1272.19	0.556331	0.0828518	6.71478	1.88354e-11	5.1341e-10
ENSG00000169302	STK32A	411.729	0.555706	0.122706	4.52876	5.93319e-06	5.66292e-05
ENSG00000003402	CFLAR	3561	0.55549	0.0602231	9.22388	2.86542e-20	2.10439e-18
ENSG00000180229	HERC2P3	195.781	0.555441	0.198096	2.8039	0.00504886	0.0207439
ENSG00000175895	PLEKHF2	118.328	0.554845	0.202766	2.73638	0.00621199	0.0245943
ENSG00000160796	NBEAL2	6051.5	0.554777	0.07022	7.90056	2.77654e-15	1.21397e-13
ENSG00000277443	MARCKS	3709.9	0.554241	0.0676827	8.18881	2.63813e-16	1.29158e-14
ENSG00000105963	ADAP1	162.251	0.554036	0.172273	3.21603	0.00129976	0.00656302
ENSG00000184207	PGP	407.443	0.553805	0.144524	3.83193	0.000127142	0.00087907
ENSG00000131446	MGAT1	1076.48	0.553638	0.0947593	5.84258	5.13996e-09	9.30111e-08
ENSG00000088538	DOCK3	127.486	0.553233	0.207176	2.67036	0.00757698	0.0288872
ENSG00000187498	COL4A1	7864.42	0.552811	0.0468809	11.7918	4.30163e-32	9.85987e-30
ENSG00000168010	ATG16L2	377.848	0.552799	0.140861	3.92444	8.69306e-05	0.000631646
ENSG00000257167	TMPO-AS1	111.054	0.552531	0.218876	2.5244	0.0115897	0.0408849
ENSG00000234072	AC074117.1	152.34	0.552307	0.218535	2.52731	0.0114939	0.0407022
ENSG00000139625	MAP3K12	169.008	0.552195	0.179957	3.06847	0.00215154	0.0100863
ENSG00000157191	NECAP2	663.346	0.551666	0.130788	4.21801	2.46473e-05	0.000203417
ENSG00000204604	ZNF468	244.119	0.55159	0.158809	3.47329	0.000514114	0.00296174
ENSG00000072609	CHFR	544.023	0.550702	0.118896	4.6318	3.62506e-06	3.63901e-05
ENSG00000122140	MRPS2	866.225	0.549482	0.0887609	6.19059	5.99402e-10	1.28621e-08
ENSG00000119547	ONECUT2	1720.72	0.549212	0.0735736	7.46479	8.34297e-14	3.08588e-12
ENSG00000198331	HYLS1	260.48	0.548376	0.153679	3.56832	0.00035928	0.00217582
ENSG00000123395	ATG101	236.16	0.548143	0.154757	3.54195	0.00039718	0.00237962
ENSG00000143344	RGL1	579.036	0.547127	0.116314	4.70389	2.55247e-06	2.65387e-05
ENSG00000075618	FSCN1	16067.6	0.547061	0.0603703	9.06176	1.28364e-19	8.55458e-18
ENSG00000242485	MRPL20	331.724	0.546743	0.154094	3.54812	0.000387984	0.00233562
ENSG00000198382	UVRAG	2227.65	0.546711	0.0653757	8.36261	6.13461e-17	3.2563e-15
ENSG00000124067	SLC12A4	423	0.546517	0.13046	4.18915	2.80003e-05	0.000227736
ENSG00000120833	SOCS2	228.052	0.546501	0.167728	3.25825	0.001121	0.00577408
ENSG00000134504	KCTD1	181.007	0.54576	0.203311	2.68435	0.00726701	0.0279165
ENSG00000145016	RUBCN	747.453	0.545604	0.0960458	5.68066	1.34174e-08	2.23299e-07
ENSG00000106009	BRAT1	944.651	0.545361	0.0911571	5.98266	2.19529e-09	4.24685e-08
ENSG00000142303	ADAMTS10	115.34	0.545191	0.208672	2.61267	0.00898371	0.0333592
ENSG00000119650	IFT43	161.458	0.545156	0.185253	2.94277	0.00325293	0.014393
ENSG00000152495	CAMK4	893.516	0.545036	0.0945177	5.7665	8.09365e-09	1.40253e-07
ENSG00000135722	FBXL8	129.261	0.544587	0.198317	2.74604	0.00603186	0.0240195
ENSG00000142949	PTPRF	1582.34	0.544484	0.0865805	6.28877	3.19997e-10	7.21448e-09
ENSG00000141337	ARSG	180.386	0.544168	0.16643	3.26966	0.00107678	0.00558053
ENSG00000223612	AC241585.1	120.51	0.543223	0.202577	2.68156	0.00732794	0.0281078
ENSG00000178449	COX14	227.62	0.54296	0.162768	3.33579	0.000850587	0.00456625
ENSG00000111679	PTPN6	1324.28	0.540892	0.0895345	6.04115	1.53016e-09	3.066e-08
ENSG00000134444	KIAA1468	752.1	0.540585	0.107634	5.02245	5.10153e-07	6.21885e-06
ENSG00000187531	SIRT7	327.142	0.540457	0.133619	4.04478	5.23731e-05	0.000400759
ENSG00000102221	JADE3	636.904	0.540329	0.115392	4.68257	2.83305e-06	2.91394e-05
ENSG00000261360	AC010491.1	110.938	0.540209	0.211845	2.55003	0.0107715	0.0387221
ENSG00000168246	UBTD2	235.932	0.540185	0.148967	3.6262	0.000287618	0.00179205
ENSG00000112146	FBXO9	563.76	0.539753	0.122321	4.4126	1.02135e-05	9.27074e-05
ENSG00000128294	TPST2	278.129	0.53969	0.142713	3.78165	0.00015579	0.0010498
ENSG00000187713	TMEM203	661.193	0.539681	0.108802	4.9602	7.04201e-07	8.32313e-06
ENSG00000132274	TRIM22	1267.26	0.539643	0.0838975	6.43217	1.25798e-10	3.02556e-09
ENSG00000148219	ASTN2	185.698	0.539559	0.172236	3.13267	0.00173225	0.0083804
ENSG00000186854	TRABD2A	98.5467	0.539365	0.213918	2.52136	0.0116902	0.0412141
ENSG00000232126	HLA-B	911.029	0.539342	0.0961941	5.60681	2.06093e-08	3.30974e-07
ENSG00000103253	HAGHL	153.689	0.538838	0.206153	2.61377	0.00895493	0.0332932
ENSG00000131043	AAR2	463.919	0.538729	0.120321	4.47743	7.5548e-06	7.04617e-05
ENSG00000152684	PELO	248.858	0.538384	0.15712	3.42657	0.000611246	0.00342997
ENSG00000128340	RAC2	1520.47	0.53828	0.0813763	6.6147	3.72309e-11	9.72762e-10
ENSG00000187189	TSPYL4	384.841	0.537936	0.122227	4.40112	1.07691e-05	9.71433e-05
ENSG00000178149	DALRD3	261.34	0.537881	0.191231	2.81274	0.00491221	0.0202374
ENSG00000236255	AC009404.1	200.437	0.53782	0.165942	3.24102	0.00119104	0.0060872
ENSG00000146828	SLC12A9	334.815	0.537761	0.142731	3.76765	0.000164794	0.00110018
ENSG00000186665	C17orf58	374.15	0.537623	0.129736	4.14397	3.41345e-05	0.000272212
ENSG00000221926	TRIM16	196.449	0.537524	0.160991	3.33884	0.000841293	0.00452599
ENSG00000198933	TBKBP1	357.275	0.53721	0.142871	3.7601	0.000169844	0.0011304
ENSG00000174206	C12orf66	256.768	0.53688	0.167907	3.19748	0.00138632	0.00692838
ENSG00000154767	XPC	1042.43	0.536019	0.108058	4.96048	7.03178e-07	8.32313e-06
ENSG00000285410	GABPB1-IT1	382.894	0.535147	0.128624	4.16057	3.17461e-05	0.000254642
ENSG00000114491	UMPS	1303.23	0.535096	0.0906725	5.90142	3.60395e-09	6.73093e-08
ENSG00000175567	UCP2	1172.02	0.534513	0.0904906	5.90683	3.48745e-09	6.56195e-08
ENSG00000147535	PLPP5	233.051	0.534187	0.150907	3.53983	0.00040038	0.0023931
ENSG00000103254	FAM173A	148.78	0.533021	0.194623	2.73874	0.0061675	0.0244566
ENSG00000131002	TXLNGY	2538.45	0.532768	0.081788	6.51401	7.31713e-11	1.82662e-09
ENSG00000169871	TRIM56	1536.37	0.532452	0.0832225	6.39793	1.57493e-10	3.73441e-09
ENSG00000132694	ARHGEF11	727.926	0.532309	0.113177	4.70332	2.55963e-06	2.65949e-05
ENSG00000168795	ZBTB5	412.05	0.532039	0.123243	4.31698	1.58179e-05	0.000136731
ENSG00000109861	CTSC	3782.21	0.531563	0.0596854	8.90609	5.2864e-19	3.3322e-17
ENSG00000089094	KDM2B	5441.8	0.531449	0.0564186	9.41975	4.52176e-21	3.69758e-19
ENSG00000175105	ZNF654	599.94	0.530996	0.127903	4.15157	3.30204e-05	0.000263884
ENSG00000225691	HLA-C	1424.74	0.530952	0.0962283	5.51763	3.43603e-08	5.27184e-07
ENSG00000027697	IFNGR1	299.599	0.530804	0.155289	3.41817	0.000630442	0.00351931
ENSG00000130940	CASZ1	331.172	0.530704	0.157455	3.37051	0.000750301	0.00409619
ENSG00000206505	HLA-A	356.056	0.530541	0.131943	4.02097	5.7958e-05	0.000437519
ENSG00000122696	SLC25A51	338.144	0.530502	0.129021	4.11175	3.92669e-05	0.000308106
ENSG00000258738	AL121603.2	164.918	0.53039	0.175988	3.01379	0.00258005	0.0117776
ENSG00000188613	NANOS1	91.5636	0.530231	0.215333	2.46238	0.0138019	0.0472493
ENSG00000197483	ZNF628	193.357	0.530052	0.177512	2.98601	0.00282641	0.0127445
ENSG00000114473	IQCG	383.438	0.529936	0.149639	3.54144	0.000397943	0.00238119
ENSG00000174004	NRROS	670.209	0.529783	0.112784	4.69731	2.63611e-06	2.73519e-05
ENSG00000102100	SLC35A2	141.499	0.529423	0.195603	2.70661	0.00679732	0.0264276
ENSG00000197471	SPN	1601.8	0.529351	0.0749655	7.06126	1.65003e-12	5.26616e-11
ENSG00000130244	FAM98C	175.724	0.52837	0.186566	2.83208	0.00462456	0.0192675
ENSG00000116586	LAMTOR2	142.985	0.528338	0.216265	2.44301	0.0145652	0.0493046
ENSG00000198839	ZNF277	232.531	0.527504	0.168736	3.12621	0.00177075	0.00855025
ENSG00000125834	STK35	960.084	0.526928	0.105628	4.98853	6.08413e-07	7.31063e-06
ENSG00000249790	AC092490.1	177.529	0.526362	0.173149	3.03993	0.0023663	0.0109405
ENSG00000163319	MRPS18C	205.945	0.526227	0.165541	3.17882	0.00147875	0.00733218
ENSG00000137166	FOXP4	1758.65	0.526134	0.0765754	6.8708	6.38417e-12	1.84312e-10
ENSG00000186354	C9orf47	205.489	0.525626	0.165986	3.16668	0.0015419	0.00758566
ENSG00000166938	DIS3L	862.632	0.525186	0.0976254	5.37961	7.46491e-08	1.07245e-06
ENSG00000263956	NBPF11	588.826	0.525088	0.125538	4.18271	2.88057e-05	0.000234035
ENSG00000251493	FOXD1	146.009	0.525048	0.212254	2.47368	0.0133731	0.0460672
ENSG00000253522	MIR3142HG	524.543	0.52379	0.111542	4.69591	2.65418e-06	2.74829e-05
ENSG00000115919	KYNU	308.605	0.523299	0.169193	3.09291	0.00198206	0.00939954
ENSG00000125910	S1PR4	215.191	0.523294	0.1664	3.14479	0.00166206	0.00810563
ENSG00000184897	H1FX	990.493	0.52314	0.095604	5.47195	4.45118e-08	6.68694e-07
ENSG00000172578	KLHL6	1388.61	0.523041	0.079926	6.54406	5.98688e-11	1.51962e-09
ENSG00000228474	OST4	596.095	0.522994	0.12084	4.32799	1.50475e-05	0.000130752
ENSG00000167566	NCKAP5L	226.874	0.522317	0.157297	3.32058	0.000898317	0.00477676
ENSG00000282086	PKD1P6	140.374	0.521994	0.209014	2.49741	0.0125103	0.0436778
ENSG00000230590	FTX	1395.18	0.521878	0.081736	6.38493	1.71477e-10	4.04697e-09
ENSG00000172315	TP53RK	367.853	0.521827	0.145896	3.5767	0.00034796	0.00211829
ENSG00000175048	ZDHHC14	370.778	0.521493	0.128071	4.0719	4.66318e-05	0.000360842
ENSG00000040933	INPP4A	1709.02	0.521178	0.0708777	7.3532	1.9352e-13	6.77679e-12
ENSG00000177045	SIX5	386.963	0.521036	0.1328	3.92345	8.72895e-05	0.000633949
ENSG00000156860	FBRS	1789.24	0.520597	0.0706716	7.36644	1.75251e-13	6.18291e-12
ENSG00000103365	GGA2	136.564	0.520274	0.209073	2.48848	0.0128291	0.0445136
ENSG00000135617	PRADC1	159.077	0.519755	0.19305	2.69233	0.00709555	0.0273412
ENSG00000170604	IRF2BP1	807.603	0.519699	0.101232	5.13371	2.84079e-07	3.69522e-06
ENSG00000172932	ANKRD13D	777.662	0.518891	0.115329	4.49922	6.8202e-06	6.42841e-05
ENSG00000139266	MARCH9	276.313	0.518833	0.155334	3.34012	0.000837426	0.00451
ENSG00000106462	EZH2	3303.47	0.518659	0.058841	8.81459	1.20127e-18	7.44786e-17
ENSG00000168758	SEMA4C	747.818	0.518169	0.115692	4.47888	7.50366e-06	7.0028e-05
ENSG00000282195	SORD2P	218.927	0.518081	0.157649	3.28629	0.00101517	0.00530119
ENSG00000181450	ZNF678	614.176	0.51802	0.142397	3.63785	0.000274926	0.00172505
ENSG00000178966	RMI1	527.547	0.517853	0.114234	4.53326	5.80801e-06	5.55396e-05
ENSG00000187764	SEMA4D	3146.48	0.517073	0.074621	6.92932	4.22862e-12	1.25926e-10
ENSG00000198642	KLHL9	731.58	0.516963	0.0988432	5.23013	1.69389e-07	2.2989e-06
ENSG00000177352	CCDC71	480.378	0.51695	0.131191	3.94044	8.13328e-05	0.000595549
ENSG00000107968	MAP3K8	848.759	0.51692	0.0952346	5.42785	5.70355e-08	8.40148e-07
ENSG00000189376	C8orf76	128.077	0.516397	0.196711	2.62516	0.00866094	0.0323993
ENSG00000214756	CSKMT	147.29	0.515984	0.199084	2.59179	0.0095479	0.0350742
ENSG00000182636	NDN	448.919	0.515367	0.131818	3.9097	9.24127e-05	0.000667312
ENSG00000178397	FAM220A	251.1	0.515105	0.152444	3.37897	0.000727585	0.00398656
ENSG00000150779	TIMM8B	280.26	0.514832	0.162488	3.16843	0.00153267	0.0075549
ENSG00000107829	FBXW4	185.862	0.514831	0.167474	3.07409	0.00211147	0.00993232
ENSG00000116514	RNF19B	720.698	0.514388	0.111205	4.6256	3.73523e-06	3.73968e-05
ENSG00000116141	MARK1	558.721	0.514176	0.117792	4.36513	1.27049e-05	0.000112201
ENSG00000172922	RNASEH2C	470.118	0.513971	0.124783	4.11891	3.80666e-05	0.000299933
ENSG00000131188	PRR7	272.572	0.513802	0.179128	2.86835	0.00412624	0.017549
ENSG00000158411	MITD1	185.383	0.513423	0.179671	2.85758	0.00426882	0.0180337
ENSG00000007520	TSR3	311.731	0.512805	0.150045	3.41767	0.000631591	0.00352442
ENSG00000235194	PPP1R3E	254.587	0.512368	0.159886	3.20458	0.00135258	0.00678666
ENSG00000137269	LRRC1	135.128	0.511727	0.186663	2.74145	0.00611685	0.0242812
ENSG00000142867	BCL10	407.496	0.510818	0.133428	3.82841	0.000128976	0.000890121
ENSG00000115317	HTRA2	633.14	0.510577	0.107931	4.73061	2.2385e-06	2.35494e-05
ENSG00000247626	MARS2	681.359	0.51049	0.100488	5.08013	3.77179e-07	4.74886e-06
ENSG00000196652	ZKSCAN5	420.669	0.510214	0.140573	3.62954	0.000283923	0.00177337
ENSG00000122778	KIAA1549	590.919	0.50949	0.104114	4.89356	9.90258e-07	1.13921e-05
ENSG00000113580	NR3C1	918.73	0.509485	0.0862147	5.9095	3.43156e-09	6.4729e-08
ENSG00000124541	RRP36	435.125	0.508912	0.131734	3.86319	0.000111915	0.000789671
ENSG00000164823	OSGIN2	603.022	0.507809	0.123479	4.11252	3.9136e-05	0.000307402
ENSG00000134138	MEIS2	312.264	0.506855	0.161635	3.13579	0.00171389	0.00830983
ENSG00000188566	NDOR1	509.675	0.506588	0.111701	4.53522	5.75436e-06	5.50962e-05
ENSG00000157637	SLC38A10	1192.43	0.505827	0.0830854	6.08804	1.14301e-09	2.33354e-08
ENSG00000233016	SNHG7	979.433	0.50498	0.105642	4.7801	1.75208e-06	1.8946e-05
ENSG00000051009	FAM160A2	367.706	0.504446	0.131812	3.82702	0.000129705	0.000893928
ENSG00000065923	SLC9A7	582.675	0.504394	0.108185	4.66232	3.12662e-06	3.18516e-05
ENSG00000229419	RALGAPA1P1	488.528	0.504203	0.112192	4.4941	6.98659e-06	6.55665e-05
ENSG00000265206	AC004687.1	279.011	0.50417	0.162539	3.10185	0.00192318	0.00916629
ENSG00000160117	ANKLE1	305.873	0.504108	0.135181	3.72913	0.000192139	0.00125613
ENSG00000169100	SLC25A6	6326.52	0.503938	0.0618866	8.14292	3.85843e-16	1.82407e-14
ENSG00000197050	ZNF420	222.57	0.503114	0.177159	2.8399	0.00451282	0.0188852
ENSG00000103522	IL21R	2233.97	0.502915	0.0745091	6.74971	1.48141e-11	4.08211e-10
ENSG00000164096	C4orf3	367.785	0.502331	0.144943	3.46572	0.00052882	0.0030303
ENSG00000186591	UBE2H	412.934	0.501792	0.133999	3.74475	0.000180574	0.00119185
ENSG00000189190	ZNF600	284.649	0.501211	0.163566	3.06427	0.00218202	0.0102102
ENSG00000196458	ZNF605	455.07	0.50097	0.146978	3.40847	0.000653279	0.00363338
ENSG00000160183	TMPRSS3	724.426	0.500874	0.103508	4.839	1.30491e-06	1.44832e-05
ENSG00000213516	RBMXL1	474.163	0.500605	0.11476	4.3622	1.28761e-05	0.00011346
ENSG00000113643	RARS	852.06	-0.500578	0.0989749	-5.05762	4.2452e-07	5.27269e-06
ENSG00000107643	MAPK8	738.512	-0.501837	0.103021	-4.87122	1.10912e-06	1.25495e-05
ENSG00000179091	CYC1	1098.42	-0.503038	0.092974	-5.41052	6.28418e-08	9.19411e-07
ENSG00000152102	FAM168B	2008.13	-0.503093	0.0799838	-6.28994	3.17595e-10	7.17101e-09
ENSG00000164292	RHOBTB3	185.433	-0.503159	0.165771	-3.03527	0.00240323	0.0110909
ENSG00000130733	YIPF2	164.798	-0.503349	0.185591	-2.71214	0.00668499	0.0260847
ENSG00000123416	TUBA1B	10025.5	-0.503384	0.0651334	-7.72851	1.08815e-14	4.40147e-13
ENSG00000182185	RAD51B	241.355	-0.503707	0.155694	-3.23524	0.00121542	0.00619711
ENSG00000115392	FANCL	308.729	-0.503975	0.152054	-3.31445	0.000918234	0.00486211
ENSG00000090372	STRN4	928.762	-0.50411	0.104778	-4.81121	1.50022e-06	1.64698e-05
ENSG00000198886	MT-ND4	4290.71	-0.504873	0.143617	-3.5154	0.000439092	0.00257764
ENSG00000145050	MANF	454.766	-0.505499	0.132508	-3.81486	0.00013626	0.000933158
ENSG00000143569	UBAP2L	2593.07	-0.505521	0.0784248	-6.44594	1.14886e-10	2.79422e-09
ENSG00000065427	KARS	1406.23	-0.505986	0.0958298	-5.28005	1.29148e-07	1.78262e-06
ENSG00000072133	RPS6KA6	152.702	-0.506019	0.187654	-2.69655	0.00700615	0.0270656
ENSG00000134684	YARS	2678.59	-0.506168	0.0670328	-7.55105	4.31765e-14	1.67052e-12
ENSG00000165688	PMPCA	1129.18	-0.50618	0.0817419	-6.19241	5.92512e-10	1.27323e-08
ENSG00000108946	PRKAR1A	2588.77	-0.506237	0.0808774	-6.25932	3.86671e-10	8.58966e-09
ENSG00000135404	CD63	663.133	-0.506257	0.111875	-4.5252	6.03388e-06	5.75177e-05
ENSG00000104964	AES	778.903	-0.506378	0.0981828	-5.1575	2.50272e-07	3.30089e-06
ENSG00000101290	CDS2	1056.44	-0.506475	0.0850831	-5.95271	2.63744e-09	5.02509e-08
ENSG00000198060	MARCH5	201.405	-0.507187	0.175097	-2.89661	0.00377223	0.0162628
ENSG00000179388	EGR3	344.884	-0.507204	0.154022	-3.29305	0.000991061	0.0051914
ENSG00000196422	PPP1R26	958.578	-0.507281	0.104981	-4.8321	1.35098e-06	1.49617e-05
ENSG00000198791	CNOT7	1041.19	-0.507933	0.0924707	-5.49291	3.95366e-08	5.99909e-07
ENSG00000104812	GYS1	692.138	-0.50886	0.113458	-4.485	7.29138e-06	6.8173e-05
ENSG00000152642	GPD1L	278.886	-0.509499	0.158597	-3.21255	0.00131563	0.00662927
ENSG00000106049	HIBADH	295.711	-0.510298	0.156711	-3.2563	0.00112876	0.00581011
ENSG00000171320	ESCO2	546.375	-0.510368	0.115475	-4.41974	9.8818e-06	8.98929e-05
ENSG00000092108	SCFD1	528.604	-0.510391	0.134251	-3.80175	0.000143676	0.000976427
ENSG00000197969	VPS13A	1905.66	-0.511585	0.0825058	-6.2006	5.62476e-10	1.21733e-08
ENSG00000253570	RNF5P1	197.15	-0.512074	0.164512	-3.11268	0.00185398	0.00887843
ENSG00000165480	SKA3	345.304	-0.512116	0.137879	-3.71424	0.000203818	0.00132561
ENSG00000056097	ZFR	2939.78	-0.512199	0.0624256	-8.20496	2.30676e-16	1.14792e-14
ENSG00000284024	HSPA14	474.475	-0.512258	0.118454	-4.32453	1.52859e-05	0.000132519
ENSG00000107404	DVL1	518.107	-0.51313	0.120174	-4.26988	1.95576e-05	0.000165659
ENSG00000067829	IDH3G	346.984	-0.51349	0.130985	-3.92023	8.84659e-05	0.000641569
ENSG00000128050	PAICS	6555.45	-0.513698	0.0534517	-9.61051	7.21881e-22	6.4619e-20
ENSG00000268205	AC005261.1	1346.26	-0.51375	0.0905306	-5.67487	1.38794e-08	2.29473e-07
ENSG00000142507	PSMB6	334.676	-0.513916	0.16026	-3.20677	0.00134234	0.00674123
ENSG00000196531	NACA	3909.72	-0.51404	0.074682	-6.88305	5.85845e-12	1.70764e-10
ENSG00000118363	SPCS2	263.869	-0.514468	0.148364	-3.4676	0.000525137	0.00301376
ENSG00000120697	ALG5	138.257	-0.5146	0.208256	-2.471	0.0134737	0.0462887
ENSG00000057757	PITHD1	597.212	-0.515776	0.135102	-3.81768	0.00013471	0.000923745
ENSG00000100578	KIAA0586	933.703	-0.516434	0.0945406	-5.46256	4.6931e-08	7.01553e-07
ENSG00000101052	IFT52	143.867	-0.516439	0.210961	-2.44803	0.0143639	0.048787
ENSG00000141425	RPRD1A	1052.24	-0.516546	0.0956255	-5.40176	6.59901e-08	9.57141e-07
ENSG00000167004	PDIA3	2460.1	-0.516648	0.0665375	-7.76477	8.17951e-15	3.3353e-13
ENSG00000102763	VWA8	742.113	-0.516967	0.104655	-4.93971	7.82398e-07	9.12576e-06
ENSG00000102580	DNAJC3	491.046	-0.517027	0.138941	-3.72121	0.000198269	0.00129229
ENSG00000126524	SBDS	364.422	-0.5172	0.140372	-3.68451	0.000229142	0.00147133
ENSG00000069849	ATP1B3	1361.52	-0.517995	0.0879958	-5.88658	3.94262e-09	7.30036e-08
ENSG00000107164	FUBP3	1073.16	-0.517998	0.109887	-4.71393	2.42982e-06	2.53331e-05
ENSG00000227051	C14orf132	2249.7	-0.51841	0.074181	-6.98845	2.7794e-12	8.52875e-11
ENSG00000197905	TEAD4	349.325	-0.518929	0.144906	-3.58115	0.000342088	0.0020901
ENSG00000254996	ANKHD1-EIF4EBP3	115.751	-0.519001	0.210743	-2.46272	0.0137889	0.0472246
ENSG00000123213	NLN	424.331	-0.519016	0.13915	-3.7299	0.000191554	0.00125284
ENSG00000114391	RPL24	3286.63	-0.519356	0.0594817	-8.73136	2.51635e-18	1.52529e-16
ENSG00000126602	TRAP1	2893.84	-0.519387	0.0630521	-8.23741	1.75971e-16	8.90333e-15
ENSG00000165752	STK32C	139.678	-0.519476	0.207321	-2.50566	0.0122224	0.042821
ENSG00000198860	TSEN15	743.892	-0.519503	0.126451	-4.10833	3.98529e-05	0.000312219
ENSG00000275126	HIST1H4L	566.047	-0.519577	0.112167	-4.63219	3.6181e-06	3.63444e-05
ENSG00000198252	STYX	332.453	-0.519807	0.156883	-3.31333	0.00092192	0.00487821
ENSG00000164109	MAD2L1	970.253	-0.519808	0.0906228	-5.73595	9.69693e-09	1.65945e-07
ENSG00000221823	PPP3R1	879.295	-0.52009	0.0971179	-5.35525	8.54405e-08	1.21252e-06
ENSG00000164924	YWHAZ	5811.88	-0.520243	0.0530074	-9.81453	9.74936e-23	9.83255e-21
ENSG00000124783	SSR1	2067.57	-0.520257	0.0689285	-7.54777	4.4278e-14	1.7001e-12
ENSG00000170606	HSPA4	3669.44	-0.521118	0.0565957	-9.20774	3.33077e-20	2.42249e-18
ENSG00000170759	KIF5B	1952.46	-0.521182	0.0752708	-6.92409	4.38789e-12	1.30157e-10
ENSG00000162368	CMPK1	1492.28	-0.521261	0.0804889	-6.47618	9.40753e-11	2.32165e-09
ENSG00000185608	MRPL40	125.197	-0.521361	0.194636	-2.67865	0.00739201	0.0282961
ENSG00000096746	HNRNPH3	1101.84	-0.521401	0.0871799	-5.98075	2.22115e-09	4.28871e-08
ENSG00000138750	NUP54	712.284	-0.521451	0.0964641	-5.40565	6.45748e-08	9.41124e-07
ENSG00000168374	ARF4	749.07	-0.521662	0.0948659	-5.49895	3.82067e-08	5.80313e-07
ENSG00000163902	RPN1	2420.21	-0.522414	0.0610703	-8.55431	1.18577e-17	6.69083e-16
ENSG00000105723	GSK3A	379.718	-0.522492	0.151171	-3.4563	0.000547652	0.00312327
ENSG00000114346	ECT2	880.603	-0.523036	0.0897724	-5.82625	5.6688e-09	1.01609e-07
ENSG00000139154	AEBP2	768.804	-0.523137	0.103267	-5.06589	4.06492e-07	5.07796e-06
ENSG00000131626	PPFIA1	906.885	-0.523181	0.0935878	-5.59027	2.26723e-08	3.60002e-07
ENSG00000131013	PPIL4	269.942	-0.524137	0.15993	-3.27729	0.00104807	0.00545229
ENSG00000140025	EFCAB11	124.597	-0.524194	0.202941	-2.58299	0.00979483	0.035852
ENSG00000267943	AC010328.1	743.139	-0.524363	0.094348	-5.55775	2.73268e-08	4.27508e-07
ENSG00000074842	MYDGF	147.291	-0.524369	0.19782	-2.65073	0.0080317	0.0303455
ENSG00000120699	EXOSC8	460.928	-0.524514	0.150897	-3.47598	0.00050899	0.00293669
ENSG00000099904	ZDHHC8	388.168	-0.525786	0.144945	-3.6275	0.000286179	0.00178382
ENSG00000167220	HDHD2	211.241	-0.526227	0.172041	-3.05873	0.00222275	0.0103687
ENSG00000100865	CINP	144.874	-0.528481	0.194413	-2.71834	0.00656097	0.0256936
ENSG00000150764	DIXDC1	197.504	-0.528936	0.170892	-3.09515	0.00196711	0.00933743
ENSG00000185504	FAAP100	576.61	-0.528968	0.11551	-4.57942	4.66276e-06	4.55085e-05
ENSG00000172831	CES2	324.256	-0.529102	0.145407	-3.63876	0.000273954	0.00171966
ENSG00000184575	XPOT	3396.51	-0.529147	0.0576079	-9.18532	4.10302e-20	2.94173e-18
ENSG00000050405	LIMA1	1286.41	-0.529888	0.0796282	-6.65453	2.8421e-11	7.55628e-10
ENSG00000197045	GMFB	461.047	-0.530306	0.114397	-4.63564	3.55831e-06	3.58151e-05
ENSG00000183520	UTP11	459.593	-0.530317	0.112928	-4.69606	2.65223e-06	2.74814e-05
ENSG00000160211	G6PD	1404.77	-0.530488	0.0984592	-5.38789	7.12883e-08	1.02709e-06
ENSG00000138814	PPP3CA	1044.14	-0.530768	0.104462	-5.08097	3.75511e-07	4.73789e-06
ENSG00000178078	STAP2	113.632	-0.530841	0.211186	-2.51362	0.0119499	0.0419536
ENSG00000102178	UBL4A	571.56	-0.531025	0.116061	-4.57538	4.75356e-06	4.63051e-05
ENSG00000229644	NAMPTP1	120.005	-0.532158	0.213098	-2.49724	0.0125163	0.0436885
ENSG00000253729	PRKDC	23904.7	-0.532362	0.0490304	-10.8578	1.83092e-27	3.01068e-25
ENSG00000148834	GSTO1	282.927	-0.53289	0.169421	-3.14535	0.00165886	0.00809775
ENSG00000119729	RHOQ	282.975	-0.532987	0.145206	-3.67056	0.000242024	0.00154291
ENSG00000085382	HACE1	339.442	-0.533036	0.130798	-4.07525	4.5964e-05	0.000356039
ENSG00000146733	PSPH	521.102	-0.533047	0.113558	-4.69407	2.67826e-06	2.76754e-05
ENSG00000153140	CETN3	115.133	-0.533062	0.201396	-2.64683	0.00812503	0.0306369
ENSG00000079462	PAFAH1B3	342.034	-0.53318	0.133182	-4.0034	6.24383e-05	0.000467607
ENSG00000101236	RNF24	201.043	-0.533345	0.182405	-2.92396	0.00345612	0.0151285
ENSG00000137812	KNL1	1050.41	-0.533799	0.0890871	-5.99188	2.07425e-09	4.02814e-08
ENSG00000138821	SLC39A8	311.394	-0.533804	0.154073	-3.46461	0.000530993	0.00304045
ENSG00000074695	LMAN1	1687.58	-0.533842	0.0925077	-5.77078	7.89064e-09	1.37206e-07
ENSG00000004478	FKBP4	2033.97	-0.533985	0.0762972	-6.99876	2.58241e-12	7.97515e-11
ENSG00000143498	TAF1A	217.463	-0.534026	0.175389	-3.0448	0.00232832	0.0108012
ENSG00000165283	STOML2	890.436	-0.534257	0.101844	-5.24583	1.55578e-07	2.12609e-06
ENSG00000092445	TYRO3	193.452	-0.534468	0.201491	-2.65256	0.00798835	0.0302044
ENSG00000147065	MSN	3718.83	-0.534566	0.0764746	-6.99012	2.74655e-12	8.44508e-11
ENSG00000136930	PSMB7	1075.04	-0.534967	0.0881471	-6.06902	1.28694e-09	2.61327e-08
ENSG00000204843	DCTN1	1197.66	-0.53547	0.0950308	-5.6347	1.75365e-08	2.85875e-07
ENSG00000140284	SLC27A2	819.949	-0.535617	0.102928	-5.20379	1.95263e-07	2.61642e-06
ENSG00000165169	DYNLT3	164.585	-0.535798	0.181573	-2.95087	0.00316883	0.0140746
ENSG00000066117	SMARCD1	1287.67	-0.536012	0.113538	-4.72098	2.34706e-06	2.45379e-05
ENSG00000249353	NPM1P27	135.957	-0.536208	0.19246	-2.78607	0.00533519	0.0216717
ENSG00000140319	SRP14	386.528	-0.536829	0.146549	-3.66314	0.000249141	0.00158162
ENSG00000187193	MT1X	141.859	-0.536959	0.187967	-2.85666	0.00428121	0.0180709
ENSG00000030066	NUP160	221.969	-0.537492	0.161992	-3.31803	0.000906564	0.0048121
ENSG00000079785	DDX1	1246.22	-0.537637	0.0971024	-5.5368	3.08047e-08	4.76497e-07
ENSG00000151500	THYN1	283.376	-0.538217	0.143293	-3.75605	0.000172614	0.00114682
ENSG00000095380	NANS	530.868	-0.538242	0.114087	-4.71782	2.38384e-06	2.4888e-05
ENSG00000074603	DPP8	3009.73	-0.538287	0.065556	-8.21111	2.19159e-16	1.09783e-14
ENSG00000160953	MUM1	461.9	-0.538465	0.133887	-4.0218	5.77552e-05	0.000436206
ENSG00000102226	USP11	666.333	-0.538792	0.12914	-4.17214	3.01749e-05	0.000243719
ENSG00000104635	SLC39A14	2923.53	-0.538867	0.0600502	-8.97361	2.86958e-19	1.87116e-17
ENSG00000109805	NCAPG	986.379	-0.539604	0.104689	-5.15437	2.54483e-07	3.35058e-06
ENSG00000165661	QSOX2	1076.66	-0.539888	0.0929139	-5.81062	6.22419e-09	1.10646e-07
ENSG00000139726	DENR	1051.54	-0.539962	0.0838106	-6.44264	1.17413e-10	2.84651e-09
ENSG00000140543	DET1	110.25	-0.540202	0.207327	-2.60555	0.00917258	0.0339688
ENSG00000099797	TECR	622.054	-0.541066	0.131261	-4.12207	3.75483e-05	0.000296312
ENSG00000135541	AHI1	2502.58	-0.541758	0.0751747	-7.20665	5.73431e-13	1.93635e-11
ENSG00000158864	NDUFS2	791.203	-0.541892	0.105319	-5.14522	2.67207e-07	3.50895e-06
ENSG00000167005	NUDT21	2078.83	-0.542259	0.0798792	-6.78849	1.13317e-11	3.18045e-10
ENSG00000156017	CARNMT1	462.686	-0.542576	0.127668	-4.24991	2.13855e-05	0.000179037
ENSG00000126261	UBA2	2358.09	-0.543138	0.0651142	-8.34133	7.34612e-17	3.88574e-15
ENSG00000116962	NID1	636.522	-0.544336	0.109924	-4.95194	7.34755e-07	8.65009e-06
ENSG00000100138	SNU13	1237.54	-0.544631	0.0932921	-5.83791	5.28598e-09	9.51979e-08
ENSG00000197157	SND1	4746.06	-0.544732	0.0595747	-9.14367	6.03689e-20	4.26757e-18
ENSG00000074696	HACD3	1976.77	-0.544903	0.0660739	-8.24688	1.62579e-16	8.2811e-15
ENSG00000136237	RAPGEF5	647.431	-0.545008	0.0998091	-5.4605	4.748e-08	7.06271e-07
ENSG00000092847	AGO1	1774.87	-0.545819	0.0835131	-6.53572	6.33036e-11	1.59876e-09
ENSG00000002746	HECW1	153.693	-0.545883	0.222789	-2.45023	0.0142766	0.0485763
ENSG00000110107	PRPF19	1622.14	-0.545924	0.0897782	-6.0808	1.19584e-09	2.43482e-08
ENSG00000102854	MSLN	193.041	-0.545985	0.196109	-2.78409	0.00536779	0.0217727
ENSG00000104450	SPAG1	381.247	-0.54607	0.130326	-4.19003	2.78919e-05	0.000226976
ENSG00000103257	SLC7A5	2856.33	-0.546372	0.0724575	-7.54059	4.67853e-14	1.78279e-12
ENSG00000054148	PHPT1	571.338	-0.546486	0.123918	-4.41007	1.03338e-05	9.35542e-05
ENSG00000269891	ARHGAP19-SLIT1	117.461	-0.546505	0.223647	-2.44361	0.0145412	0.0492343
ENSG00000186687	LYRM7	611.901	-0.546987	0.117346	-4.66133	3.14174e-06	3.19625e-05
ENSG00000004864	SLC25A13	313.243	-0.547014	0.144877	-3.7757	0.000159557	0.00107041
ENSG00000157869	RAB28	171.632	-0.547285	0.178662	-3.06324	0.00218953	0.010239
ENSG00000166532	RIMKLB	141.522	-0.547426	0.183407	-2.98476	0.00283802	0.0127931
ENSG00000134001	EIF2S1	1229.8	-0.547771	0.0862817	-6.34864	2.17232e-10	5.03259e-09
ENSG00000171262	FAM98B	537.396	-0.548128	0.111568	-4.91296	8.97111e-07	1.03832e-05
ENSG00000214517	PPME1	293.651	-0.54847	0.136923	-4.00568	6.18386e-05	0.000464035
ENSG00000168439	STIP1	2726.9	-0.549134	0.0649705	-8.45206	2.86214e-17	1.56312e-15
ENSG00000181524	RPL24P4	131.539	-0.549652	0.217716	-2.52463	0.0115819	0.0408849
ENSG00000120306	CYSTM1	103.298	-0.5497	0.22346	-2.45995	0.0138958	0.0475279
ENSG00000177034	MTX3	381.878	-0.549932	0.139963	-3.92914	8.52519e-05	0.000620939
ENSG00000008294	SPAG9	1473.82	-0.550083	0.0879725	-6.2529	4.02888e-10	8.93679e-09
ENSG00000107130	NCS1	5184.37	-0.550096	0.0662503	-8.30331	1.01254e-16	5.26383e-15
ENSG00000076043	REXO2	225.297	-0.550196	0.153958	-3.57367	0.000352013	0.00213865
ENSG00000176244	ACBD7	121.194	-0.550581	0.222821	-2.47095	0.0134753	0.0462887
ENSG00000089220	PEBP1	2484.93	-0.550814	0.0729492	-7.55065	4.33087e-14	1.67136e-12
ENSG00000024526	DEPDC1	711.873	-0.550853	0.137851	-3.99601	6.44196e-05	0.00048173
ENSG00000135387	CAPRIN1	6649.41	-0.551981	0.0531042	-10.3943	2.63229e-25	3.55547e-23
ENSG00000076864	RAP1GAP	117.355	-0.552147	0.216454	-2.55088	0.0107452	0.0386665
ENSG00000182718	ANXA2	5319.7	-0.552636	0.0524777	-10.5309	6.22522e-26	8.96906e-24
ENSG00000110013	SIAE	109.654	-0.552882	0.217034	-2.54745	0.0108514	0.0389652
ENSG00000114302	PRKAR2A	828.779	-0.552985	0.101592	-5.44321	5.23296e-08	7.73844e-07
ENSG00000158161	EYA3	871.398	-0.554138	0.0876127	-6.32486	2.53464e-10	5.79214e-09
ENSG00000135678	CPM	129.848	-0.554892	0.191139	-2.90308	0.00369512	0.016008
ENSG00000128595	CALU	1488.15	-0.555114	0.0858406	-6.4668	1.00102e-10	2.45177e-09
ENSG00000007372	PAX6	298.836	-0.555646	0.155179	-3.58069	0.000342692	0.00209211
ENSG00000159217	IGF2BP1	1832.62	-0.555744	0.0946622	-5.87082	4.33649e-09	7.94219e-08
ENSG00000168710	AHCYL1	1493.59	-0.55581	0.0769754	-7.22061	5.17533e-13	1.75938e-11
ENSG00000010803	SCMH1	425.922	-0.556294	0.127352	-4.36817	1.25294e-05	0.00011091
ENSG00000147202	DIAPH2	280.838	-0.55679	0.15089	-3.69004	0.000224222	0.00144403
ENSG00000110080	ST3GAL4	173.163	-0.556802	0.206607	-2.69498	0.00703932	0.0271645
ENSG00000198612	COPS8	599.601	-0.556842	0.11053	-5.03791	4.70652e-07	5.77455e-06
ENSG00000277157	HIST1H4D	2121.73	-0.557081	0.0832696	-6.69009	2.23039e-11	6.01451e-10
ENSG00000039650	PNKP	276.893	-0.557891	0.145035	-3.8466	0.00011977	0.000836511
ENSG00000100055	CYTH4	224.871	-0.558156	0.160846	-3.47013	0.000520209	0.00299105
ENSG00000156531	PHF6	1018.29	-0.558876	0.0953516	-5.86122	4.5949e-09	8.34473e-08
ENSG00000187079	TEAD1	742.189	-0.558909	0.125728	-4.44538	8.77366e-06	8.03925e-05
ENSG00000163584	RPL22L1	1014.39	-0.559062	0.0991299	-5.63969	1.7036e-08	2.78317e-07
ENSG00000188933	USP32P1	218.736	-0.559318	0.164733	-3.3953	0.000685523	0.00378075
ENSG00000146729	NIPSNAP2	644.055	-0.559671	0.115631	-4.84015	1.29738e-06	1.44209e-05
ENSG00000116127	ALMS1	1449.53	-0.559973	0.100016	-5.59881	2.15832e-08	3.45514e-07
ENSG00000011405	PIK3C2A	906.838	-0.560079	0.102227	-5.47878	4.28279e-08	6.46607e-07
ENSG00000065243	PKN2	504.624	-0.560286	0.140651	-3.98353	6.79001e-05	0.000504515
ENSG00000183454	GRIN2A	4265.24	-0.56029	0.0555129	-10.093	5.93456e-24	6.80136e-22
ENSG00000076248	UNG	1232.22	-0.561343	0.0867625	-6.46988	9.8082e-11	2.41266e-09
ENSG00000134278	SPIRE1	595.532	-0.561407	0.101317	-5.54107	3.0063e-08	4.66455e-07
ENSG00000181163	NPM1	11333.3	-0.561415	0.0493471	-11.3769	5.4517e-30	1.08517e-27
ENSG00000100883	SRP54	561.973	-0.561547	0.110845	-5.06608	4.06098e-07	5.07723e-06
ENSG00000215717	TMEM167B	356.348	-0.561839	0.13976	-4.02003	5.81919e-05	0.000438628
ENSG00000163931	TKT	5088.74	-0.561879	0.0577167	-9.73513	2.13547e-22	2.05767e-20
ENSG00000132781	MUTYH	243.354	-0.562196	0.169307	-3.32057	0.000898326	0.00477676
ENSG00000076554	TPD52	352.113	-0.563107	0.14896	-3.78024	0.000156676	0.00105482
ENSG00000284832	POLR2A	117.685	-0.563213	0.204513	-2.75392	0.00588858	0.0235232
ENSG00000171503	ETFDH	258.521	-0.563229	0.161354	-3.49064	0.000481866	0.00279726
ENSG00000167552	TUBA1A	2113.01	-0.563381	0.07523	-7.48878	6.9519e-14	2.58399e-12
ENSG00000120265	PCMT1	804.535	-0.563819	0.104173	-5.41235	6.22038e-08	9.10958e-07
ENSG00000132470	ITGB4	126.481	-0.56386	0.206618	-2.729	0.00635263	0.0250594
ENSG00000131778	CHD1L	739.678	-0.564017	0.109763	-5.1385	2.76943e-07	3.61747e-06
ENSG00000169288	MRPL1	204.53	-0.564254	0.174511	-3.23334	0.00122351	0.00623419
ENSG00000185697	MYBL1	78.6089	-0.565302	0.22879	-2.47084	0.0134797	0.0462931
ENSG00000107758	PPP3CB	801.537	-0.565422	0.10113	-5.59107	2.25678e-08	3.58997e-07
ENSG00000137575	SDCBP	602.962	-0.566388	0.108704	-5.21035	1.88484e-07	2.53007e-06
ENSG00000185420	SMYD3	435.435	-0.566405	0.121557	-4.65958	3.16848e-06	3.22129e-05
ENSG00000225746	MEG8	1964.48	-0.566518	0.0754823	-7.50531	6.12827e-14	2.30046e-12
ENSG00000154723	ATP5PF	486.317	-0.566587	0.11216	-5.05161	4.3811e-07	5.41039e-06
ENSG00000167306	MYO5B	135.708	-0.566796	0.208314	-2.72088	0.00651092	0.0255617
ENSG00000129824	RPS4Y1	2208.13	-0.567044	0.0745145	-7.60985	2.74423e-14	1.08111e-12
ENSG00000126787	DLGAP5	829.572	-0.567048	0.112054	-5.06047	4.18225e-07	5.19877e-06
ENSG00000048544	MRPS10	932.838	-0.567649	0.0925316	-6.13465	8.53452e-10	1.79071e-08
ENSG00000129484	PARP2	273.07	-0.567727	0.154323	-3.67883	0.000234308	0.00150132
ENSG00000140990	NDUFB10	343.874	-0.568003	0.135194	-4.20139	2.6528e-05	0.000217045
ENSG00000117419	ERI3	502.04	-0.568592	0.123846	-4.59111	4.40905e-06	4.33117e-05
ENSG00000108395	TRIM37	773.148	-0.568687	0.0976743	-5.82228	5.80498e-09	1.03926e-07
ENSG00000125046	SSUH2	92.6708	-0.568822	0.228609	-2.48819	0.0128394	0.0445297
ENSG00000176102	CSTF3	789.362	-0.569008	0.103991	-5.47168	4.45797e-08	6.6905e-07
ENSG00000275714	HIST1H3A	839.993	-0.569197	0.121456	-4.68643	2.78012e-06	2.86692e-05
ENSG00000097096	SYDE2	108.76	-0.570916	0.219592	-2.59989	0.00932533	0.0343747
ENSG00000134532	SOX5	497.383	-0.570979	0.130569	-4.37301	1.22548e-05	0.000108733
ENSG00000135916	ITM2C	347.816	-0.571057	0.154499	-3.69619	0.00021886	0.00141311
ENSG00000079156	OSBPL6	330.644	-0.571572	0.149686	-3.81848	0.000134279	0.000921674
ENSG00000247572	CKMT2-AS1	82.9635	-0.571725	0.222586	-2.56856	0.0102122	0.0371015
ENSG00000232024	LSM12P1	276.513	-0.572149	0.177685	-3.22001	0.00128187	0.00649001
ENSG00000110436	SLC1A2	573.329	-0.572909	0.113339	-5.05482	4.30786e-07	5.333e-06
ENSG00000057657	PRDM1	372.489	-0.57291	0.165559	-3.46046	0.000539247	0.00308071
ENSG00000137474	MYO7A	3263.49	-0.573749	0.0621989	-9.22443	2.85074e-20	2.10439e-18
ENSG00000133265	HSPBP1	400.584	-0.574324	0.133042	-4.31685	1.58273e-05	0.000136731
ENSG00000187045	TMPRSS6	437.164	-0.574436	0.117864	-4.87373	1.09512e-06	1.2419e-05
ENSG00000157500	APPL1	819.587	-0.574543	0.101102	-5.68283	1.32485e-08	2.2073e-07
ENSG00000106682	EIF4H	3615.15	-0.574577	0.0814467	-7.05463	1.73059e-12	5.51166e-11
ENSG00000067606	PRKCZ	428.55	-0.575126	0.121155	-4.74704	2.06418e-06	2.18829e-05
ENSG00000149547	EI24	602.15	-0.575602	0.103279	-5.57325	2.50031e-08	3.93188e-07
ENSG00000074800	ENO1	13161.6	-0.575988	0.0485199	-11.8712	1.67132e-32	3.95057e-30
ENSG00000122958	VPS26A	336.951	-0.577105	0.142133	-4.06032	4.90046e-05	0.000377657
ENSG00000106460	TMEM106B	343.726	-0.577174	0.155073	-3.72194	0.000197699	0.00128913
ENSG00000163069	SGCB	352.076	-0.577667	0.126554	-4.56458	5.00504e-06	4.85115e-05
ENSG00000089597	GANAB	4404.5	-0.577799	0.0605024	-9.55002	1.2967e-21	1.12738e-19
ENSG00000100364	KIAA0930	321.21	-0.577888	0.163017	-3.54496	0.000392669	0.00235893
ENSG00000169446	MMGT1	455.101	-0.578296	0.128432	-4.50273	6.70875e-06	6.33125e-05
ENSG00000095209	TMEM38B	434.888	-0.578449	0.131558	-4.39692	1.09799e-05	9.8754e-05
ENSG00000135052	GOLM1	263.939	-0.578942	0.15133	-3.82569	0.000130404	0.00089793
ENSG00000120438	TCP1	4266.67	-0.579025	0.0596884	-9.7008	2.99154e-22	2.81093e-20
ENSG00000011426	ANLN	726.603	-0.579115	0.114787	-5.04511	4.53259e-07	5.5768e-06
ENSG00000150961	SEC24D	349.719	-0.579189	0.137573	-4.21006	2.55307e-05	0.000210021
ENSG00000131196	NFATC1	228.74	-0.580852	0.182239	-3.18731	0.00143605	0.00715092
ENSG00000114902	SPCS1	256.566	-0.580978	0.161598	-3.59519	0.000324149	0.00198854
ENSG00000121413	ZSCAN18	105.041	-0.581126	0.229561	-2.53147	0.0113587	0.0403272
ENSG00000123094	RASSF8	105.505	-0.581665	0.228619	-2.54425	0.0109511	0.0392023
ENSG00000206530	CFAP44	152.625	-0.582035	0.180833	-3.21863	0.00128804	0.0065147
ENSG00000251022	THAP9-AS1	631.572	-0.582364	0.104776	-5.55821	2.72563e-08	4.26846e-07
ENSG00000177173	NAP1L4P1	857.058	-0.582553	0.0970297	-6.00387	1.92671e-09	3.77067e-08
ENSG00000086475	SEPHS1	746.555	-0.584088	0.107052	-5.45612	4.86646e-08	7.21762e-07
ENSG00000173848	NET1	547.918	-0.584671	0.116794	-5.00598	5.55772e-07	6.73156e-06
ENSG00000126067	PSMB2	634.234	-0.585364	0.11477	-5.10032	3.39076e-07	4.32507e-06
ENSG00000165209	STRBP	868.06	-0.585654	0.10127	-5.78311	7.33306e-09	1.27658e-07
ENSG00000065328	MCM10	1361.06	-0.586055	0.0813317	-7.20574	5.77293e-13	1.94505e-11
ENSG00000145220	LYAR	242.538	-0.586256	0.177703	-3.29907	0.000970063	0.00509907
ENSG00000113360	DROSHA	1665.25	-0.586419	0.0706844	-8.2963	1.07406e-16	5.56452e-15
ENSG00000241490	AC093010.2	250.189	-0.586709	0.175341	-3.3461	0.000819583	0.00442809
ENSG00000085415	SEH1L	1887.4	-0.587357	0.0924905	-6.35046	2.14676e-10	4.98102e-09
ENSG00000122483	CCDC18	422.434	-0.587407	0.143457	-4.09465	4.22808e-05	0.000329595
ENSG00000137876	RSL24D1	1316.34	-0.588291	0.0933975	-6.29878	2.99992e-10	6.79383e-09
ENSG00000129515	SNX6	585.289	-0.588579	0.125575	-4.68709	2.77117e-06	2.85964e-05
ENSG00000167508	MVD	523.531	-0.589511	0.124128	-4.7492	2.04218e-06	2.17105e-05
ENSG00000170899	GSTA4	303.619	-0.589943	0.141942	-4.15622	3.2356e-05	0.000259222
ENSG00000141030	COPS3	857.318	-0.590007	0.0883347	-6.67922	2.40214e-11	6.43179e-10
ENSG00000069329	VPS35	1141.82	-0.590423	0.07958	-7.41924	1.17798e-13	4.27351e-12
ENSG00000270069	MIR222HG	116.542	-0.590929	0.206161	-2.86635	0.00415237	0.0176403
ENSG00000276672	AL161891.1	243.631	-0.591479	0.146007	-4.05102	5.09945e-05	0.000390605
ENSG00000146731	CCT6A	3966.74	-0.591935	0.0612407	-9.66572	4.21655e-22	3.88951e-20
ENSG00000176273	SLC35G1	245.914	-0.591999	0.153512	-3.85636	0.000115088	0.000807162
ENSG00000102265	TIMP1	747.358	-0.59303	0.104155	-5.69373	1.24291e-08	2.08687e-07
ENSG00000100614	PPM1A	2472.29	-0.593085	0.0737098	-8.04622	8.53884e-16	3.91441e-14
ENSG00000179262	RAD23A	664.811	-0.593349	0.102934	-5.76436	8.1968e-09	1.41716e-07
ENSG00000162437	RAVER2	263.775	-0.593857	0.173005	-3.43261	0.000597811	0.00336446
ENSG00000163754	GYG1	117.738	-0.594664	0.236527	-2.51415	0.0119318	0.0419291
ENSG00000160226	C21orf2	176.178	-0.594729	0.178482	-3.33215	0.000861776	0.00462139
ENSG00000101057	MYBL2	1365.04	-0.594952	0.0833472	-7.13824	9.45352e-13	3.08883e-11
ENSG00000080947	CROCCP3	79.0546	-0.59623	0.241825	-2.46554	0.0136806	0.0469297
ENSG00000101210	EEF1A2	3100.88	-0.596391	0.0599616	-9.94622	2.61956e-23	2.79076e-21
ENSG00000088876	ZNF343	169.31	-0.59675	0.179933	-3.31651	0.000911479	0.00483141
ENSG00000112972	HMGCS1	16075.5	-0.597366	0.0514877	-11.6021	4.0204e-31	8.49458e-29
ENSG00000160131	VMA21	1413.31	-0.597463	0.0921818	-6.48135	9.09045e-11	2.25074e-09
ENSG00000173542	MOB1B	1236.84	-0.597876	0.0933852	-6.40225	1.53104e-10	3.64175e-09
ENSG00000137563	GGH	312.849	-0.598783	0.136612	-4.38309	1.1701e-05	0.000104311
ENSG00000134333	LDHA	5727.9	-0.598923	0.0546064	-10.968	5.44614e-28	9.47002e-26
ENSG00000134291	TMEM106C	980.456	-0.599848	0.0979733	-6.12256	9.20817e-10	1.91864e-08
ENSG00000166197	NOLC1	2757.41	-0.600396	0.0801405	-7.49179	6.79396e-14	2.5315e-12
ENSG00000105701	FKBP8	1756.21	-0.60107	0.0867943	-6.92523	4.35279e-12	1.29369e-10
ENSG00000258602	LINC01629	162.457	-0.601615	0.19793	-3.03953	0.0023695	0.010952
ENSG00000143401	ANP32E	2676.37	-0.602074	0.0601662	-10.0069	1.42204e-23	1.53661e-21
ENSG00000116922	C1orf109	352	-0.602173	0.159347	-3.77901	0.000157451	0.00105957
ENSG00000090621	PABPC4	4592.12	-0.602274	0.0765722	-7.86543	3.67823e-15	1.5808e-13
ENSG00000083312	TNPO1	3479.89	-0.602522	0.0795341	-7.57564	3.57368e-14	1.39697e-12
ENSG00000177156	TALDO1	1122.26	-0.603193	0.0818147	-7.37268	1.67237e-13	5.981e-12
ENSG00000197275	RAD54B	89.0462	-0.603346	0.225227	-2.67884	0.00738776	0.0282942
ENSG00000163686	ABHD6	119.65	-0.603788	0.207141	-2.91487	0.00355838	0.0154954
ENSG00000067445	TRO	77.6673	-0.603983	0.222372	-2.71609	0.00660574	0.0258422
ENSG00000162924	REL	2770.12	-0.604071	0.070633	-8.55225	1.20711e-17	6.71366e-16
ENSG00000196876	SCN8A	193.609	-0.604421	0.21071	-2.8685	0.00412418	0.0175452
ENSG00000105255	FSD1	231.833	-0.60474	0.173323	-3.48909	0.000484674	0.00281141
ENSG00000198786	MT-ND5	2808.24	-0.605108	0.0861879	-7.0208	2.20609e-12	6.95286e-11
ENSG00000132963	POMP	681.796	-0.605463	0.104543	-5.79155	6.97393e-09	1.22108e-07
ENSG00000124207	CSE1L	3582.73	-0.60594	0.0647011	-9.36521	7.58982e-21	6.01145e-19
ENSG00000003137	CYP26B1	625.605	-0.606185	0.115536	-5.24672	1.54835e-07	2.11785e-06
ENSG00000186017	ZNF566	293.063	-0.606731	0.170368	-3.5613	0.000369028	0.00222952
ENSG00000179348	GATA2	2394.75	-0.607011	0.0719053	-8.44182	3.12441e-17	1.68807e-15
ENSG00000137265	IRF4	22537.1	-0.607388	0.0432044	-14.0585	6.83188e-45	4.30636e-42
ENSG00000103342	GSPT1	2035.24	-0.609499	0.0669879	-9.09865	9.14641e-20	6.2894e-18
ENSG00000168000	BSCL2	121.744	-0.610052	0.240896	-2.53243	0.0113274	0.0402257
ENSG00000158079	PTPDC1	327.896	-0.610092	0.149848	-4.0714	4.67307e-05	0.000361423
ENSG00000007080	CCDC124	396.131	-0.611137	0.16119	-3.7914	0.000149799	0.00101394
ENSG00000103160	HSDL1	564.486	-0.611855	0.133539	-4.58186	4.60857e-06	4.5096e-05
ENSG00000107819	SFXN3	360.383	-0.611876	0.14402	-4.24856	2.1515e-05	0.000179922
ENSG00000077380	DYNC1I2	466.55	-0.61208	0.110146	-5.55697	2.74494e-08	4.28983e-07
ENSG00000168994	PXDC1	304.745	-0.612664	0.149227	-4.10558	4.03303e-05	0.000315795
ENSG00000222009	BTBD19	81.1217	-0.613071	0.235313	-2.60534	0.00917833	0.0339726
ENSG00000109452	INPP4B	282.109	-0.613337	0.141393	-4.33783	1.43893e-05	0.000125465
ENSG00000179295	PTPN11	2822.44	-0.613645	0.0666086	-9.21269	3.1805e-20	2.32438e-18
ENSG00000114861	FOXP1	556.131	-0.614423	0.119873	-5.12563	2.96551e-07	3.85084e-06
ENSG00000071794	HLTF	1550.57	-0.614741	0.0759886	-8.08991	5.97071e-16	2.77923e-14
ENSG00000105404	RABAC1	217.195	-0.615547	0.170459	-3.61111	0.000304893	0.00188602
ENSG00000151725	CENPU	861.532	-0.615645	0.0970008	-6.3468	2.19838e-10	5.07743e-09
ENSG00000197965	MPZL1	393.751	-0.615842	0.129305	-4.76271	1.9101e-06	2.04068e-05
ENSG00000133657	ATP13A3	3190.35	-0.616567	0.0631942	-9.7567	1.7268e-22	1.68536e-20
ENSG00000269526	ERVV-1	331.955	-0.617118	0.144705	-4.26465	2.00213e-05	0.000168959
ENSG00000113407	TARS	2825.3	-0.617201	0.0721541	-8.55392	1.18974e-17	6.69083e-16
ENSG00000148356	LRSAM1	664.65	-0.617475	0.104628	-5.90162	3.59957e-09	6.73093e-08
ENSG00000174371	EXO1	1315.75	-0.617874	0.0743544	-8.30985	9.58241e-17	4.99871e-15
ENSG00000198794	SCAMP5	98.2963	-0.618052	0.236531	-2.61299	0.00897549	0.0333486
ENSG00000197714	ZNF460	1842.62	-0.618079	0.0680612	-9.08122	1.07364e-19	7.28339e-18
ENSG00000106617	PRKAG2	736.538	-0.618159	0.102474	-6.03233	1.6161e-09	3.22537e-08
ENSG00000204920	ZNF155	100.848	-0.618572	0.206428	-2.99655	0.00273054	0.0123787
ENSG00000081177	EXD2	186.833	-0.618733	0.17169	-3.60379	0.000313613	0.00193173
ENSG00000137804	NUSAP1	1841.84	-0.618956	0.0888502	-6.96629	3.25405e-12	9.92486e-11
ENSG00000169084	DHRSX	151.453	-0.619131	0.184449	-3.35664	0.000788944	0.00428397
ENSG00000086598	TMED2	2044.8	-0.619628	0.0685685	-9.03663	1.61581e-19	1.05818e-17
ENSG00000131941	RHPN2	179.521	-0.619675	0.180386	-3.43527	0.000591973	0.00333759
ENSG00000147408	CSGALNACT1	142.018	-0.619773	0.20744	-2.98772	0.0028107	0.0126858
ENSG00000150768	DLAT	1040.75	-0.62034	0.093143	-6.66008	2.73681e-11	7.28943e-10
ENSG00000239900	ADSL	560.339	-0.621157	0.124168	-5.00256	5.65735e-07	6.84128e-06
ENSG00000006704	GTF2IRD1	150.148	-0.621213	0.192852	-3.22119	0.00127658	0.00646973
ENSG00000119203	CPSF3	956.262	-0.622057	0.115562	-5.38286	7.33115e-08	1.05424e-06
ENSG00000161091	MFSD12	281.914	-0.623152	0.137805	-4.52198	6.12647e-06	5.82535e-05
ENSG00000108352	RAPGEFL1	111.807	-0.623153	0.212711	-2.92957	0.00339428	0.014901
ENSG00000106692	FKTN	611.416	-0.623166	0.108733	-5.73118	9.97317e-09	1.70199e-07
ENSG00000072832	CRMP1	114.445	-0.623232	0.196949	-3.16444	0.00155382	0.00763933
ENSG00000136522	MRPL47	326.554	-0.623469	0.145691	-4.27939	1.87402e-05	0.000159719
ENSG00000133739	LRRCC1	113.395	-0.623558	0.219587	-2.83968	0.00451587	0.0188927
ENSG00000021355	SERPINB1	92.0142	-0.623638	0.215358	-2.89582	0.00378165	0.0162865
ENSG00000173473	SMARCC1	3932.07	-0.623642	0.0642106	-9.71244	2.66873e-22	2.52328e-20
ENSG00000224959	AC017002.1	93.4225	-0.62468	0.213589	-2.92468	0.00344807	0.0150977
ENSG00000259959	AC107068.1	69.3223	-0.62579	0.256551	-2.43924	0.014718	0.0497663
ENSG00000187922	LCN10	130.138	-0.626131	0.19745	-3.17108	0.00151871	0.00750324
ENSG00000135069	PSAT1	1949.64	-0.626826	0.0721251	-8.69082	3.59846e-18	2.14321e-16
ENSG00000126934	MAP2K2	854.085	-0.626919	0.0938149	-6.68251	2.34884e-11	6.30023e-10
ENSG00000181019	NQO1	122.629	-0.626975	0.202293	-3.09935	0.00193947	0.00922361
ENSG00000164163	ABCE1	2416.26	-0.627416	0.0768047	-8.16899	3.10986e-16	1.50788e-14
ENSG00000109458	GAB1	128.627	-0.627501	0.19308	-3.24995	0.00115427	0.00592528
ENSG00000163820	FYCO1	423.258	-0.627981	0.124429	-5.0469	4.49025e-07	5.53615e-06
ENSG00000138430	OLA1	1478.95	-0.628185	0.104013	-6.03947	1.54622e-09	3.09408e-08
ENSG00000110958	PTGES3	3064.2	-0.628512	0.0609325	-10.3149	6.03551e-25	7.93958e-23
ENSG00000196517	SLC6A9	109.143	-0.628682	0.22192	-2.83292	0.00461256	0.0192258
ENSG00000115762	PLEKHB2	1798.54	-0.629175	0.0675551	-9.31351	1.23673e-20	9.44909e-19
ENSG00000120049	KCNIP2	75.567	-0.629434	0.252986	-2.48802	0.0128458	0.0445305
ENSG00000102977	ACD	205.681	-0.629975	0.169628	-3.71386	0.000204123	0.00132702
ENSG00000202191	SNORD113-1	58.259	-0.630115	0.246337	-2.55794	0.0105293	0.0380707
ENSG00000104870	FCGRT	80.7141	-0.630308	0.24808	-2.54075	0.0110616	0.0395041
ENSG00000198589	LRBA	2267.75	-0.630871	0.0666446	-9.46619	2.90238e-21	2.45292e-19
ENSG00000152518	ZFP36L2	1758.37	-0.631306	0.0725804	-8.69802	3.37732e-18	2.02746e-16
ENSG00000198542	ITGBL1	414.78	-0.631346	0.124983	-5.05145	4.38468e-07	5.4104e-06
ENSG00000080986	NDC80	489.124	-0.631511	0.129621	-4.87197	1.1049e-06	1.25111e-05
ENSG00000125124	BBS2	351.135	-0.632574	0.134695	-4.69634	2.64865e-06	2.74631e-05
ENSG00000005100	DHX33	763.691	-0.632672	0.0953958	-6.63208	3.30986e-11	8.72326e-10
ENSG00000065978	YBX1	5965.97	-0.63278	0.0623073	-10.1558	3.12251e-24	3.749e-22
ENSG00000106628	POLD2	1403.3	-0.633051	0.0960713	-6.58939	4.41634e-11	1.14598e-09
ENSG00000116991	SIPA1L2	280.541	-0.633752	0.162209	-3.90702	9.34423e-05	0.000673141
ENSG00000123384	LRP1	3323.47	-0.634219	0.0672981	-9.42403	4.34112e-21	3.56916e-19
ENSG00000134508	CABLES1	1199.2	-0.63507	0.0868863	-7.30921	2.68711e-13	9.25981e-12
ENSG00000215883	CYB5RL	243.065	-0.636829	0.15581	-4.08721	4.36589e-05	0.000339225
ENSG00000139370	SLC15A4	343.897	-0.636994	0.145036	-4.39196	1.12332e-05	0.000100793
ENSG00000105438	KDELR1	449.983	-0.637079	0.124902	-5.10065	3.38488e-07	4.32122e-06
ENSG00000101158	NELFCD	728.315	-0.637882	0.118033	-5.40428	6.5068e-08	9.46624e-07
ENSG00000019144	PHLDB1	136.751	-0.639616	0.20131	-3.17727	0.00148669	0.00736435
ENSG00000139641	ESYT1	1609.72	-0.640623	0.0818754	-7.82437	5.10225e-15	2.14408e-13
ENSG00000198648	STK39	211.945	-0.64091	0.176851	-3.62401	0.000290071	0.0018051
ENSG00000174516	PELI3	66.1056	-0.641458	0.254703	-2.51845	0.0117871	0.0414805
ENSG00000136868	SLC31A1	496.689	-0.641505	0.134261	-4.77805	1.77007e-06	1.91133e-05
ENSG00000162772	ATF3	789.866	-0.642282	0.110891	-5.79201	6.95475e-09	1.21914e-07
ENSG00000184557	SOCS3	173.087	-0.642352	0.181386	-3.54136	0.000398072	0.00238119
ENSG00000114315	HES1	155.091	-0.644693	0.177495	-3.63218	0.000281039	0.00175829
ENSG00000115484	CCT4	3491.25	-0.645197	0.0599925	-10.7546	5.63595e-27	8.9748e-25
ENSG00000149150	SLC43A1	276.809	-0.645624	0.139902	-4.61485	3.93385e-06	3.91007e-05
ENSG00000134146	DPH6	143.859	-0.645654	0.208259	-3.10025	0.00193356	0.00920999
ENSG00000171914	TLN2	459.698	-0.646145	0.11652	-5.54537	2.93336e-08	4.56542e-07
ENSG00000159788	RGS12	480.483	-0.646264	0.124879	-5.17513	2.27757e-07	3.02768e-06
ENSG00000117395	EBNA1BP2	571.494	-0.64681	0.136067	-4.75362	1.99811e-06	2.12869e-05
ENSG00000167037	SGSM1	117.186	-0.647446	0.2144	-3.0198	0.00252941	0.0115954
ENSG00000111144	LTA4H	608.959	-0.64812	0.108612	-5.9673	2.41205e-09	4.61893e-08
ENSG00000146409	SLC18B1	77.1382	-0.648353	0.233199	-2.78025	0.0054317	0.0220002
ENSG00000165392	WRN	813.41	-0.648392	0.125495	-5.16667	2.38301e-07	3.1623e-06
ENSG00000170275	CRTAP	702.166	-0.648684	0.117935	-5.50035	3.79041e-08	5.76295e-07
ENSG00000104889	RNASEH2A	151.55	-0.648925	0.189372	-3.42671	0.000610934	0.00342997
ENSG00000115355	CCDC88A	265.787	-0.648955	0.167227	-3.88069	0.000104161	0.000739438
ENSG00000125246	CLYBL	97.3521	-0.650221	0.238095	-2.73093	0.00631552	0.0249325
ENSG00000130294	KIF1A	835.718	-0.651672	0.106334	-6.12854	8.86903e-10	1.85575e-08
ENSG00000136813	ECPAS	2799.53	-0.652673	0.0646615	-10.0937	5.89103e-24	6.80136e-22
ENSG00000204262	COL5A2	167.94	-0.653285	0.173603	-3.76309	0.000167827	0.00111944
ENSG00000173334	TRIB1	352.197	-0.653753	0.145861	-4.48202	7.39414e-06	6.90912e-05
ENSG00000067955	CBFB	859.294	-0.654903	0.107379	-6.09897	1.06751e-09	2.1942e-08
ENSG00000133318	RTN3	1743.64	-0.655089	0.0802749	-8.16057	3.33435e-16	1.59627e-14
ENSG00000136682	CBWD2	645.166	-0.655347	0.142003	-4.61502	3.93058e-06	3.90939e-05
ENSG00000198677	TTC37	1441.73	-0.655415	0.0777191	-8.43312	3.3658e-17	1.81202e-15
ENSG00000008282	SYPL1	292.584	-0.655748	0.169917	-3.85921	0.000113752	0.000799648
ENSG00000077152	UBE2T	317.01	-0.656591	0.170765	-3.84501	0.000120547	0.000840774
ENSG00000182871	COL18A1	84.1382	-0.656933	0.25037	-2.62385	0.00869419	0.0324915
ENSG00000156970	BUB1B	1018.72	-0.657773	0.107546	-6.11618	9.58439e-10	1.98893e-08
ENSG00000270696	AC005034.3	110.752	-0.658273	0.219186	-3.00326	0.00267103	0.0121453
ENSG00000143842	SOX13	68.339	-0.658592	0.248979	-2.64517	0.00816498	0.0307569
ENSG00000101856	PGRMC1	498.735	-0.658994	0.132938	-4.95715	7.15331e-07	8.43455e-06
ENSG00000101557	USP14	1889.55	-0.660233	0.0648454	-10.1816	2.39485e-24	2.89835e-22
ENSG00000152558	TMEM123	6646.76	-0.660662	0.0652039	-10.1323	3.97397e-24	4.69674e-22
ENSG00000196419	XRCC6	5415.89	-0.660939	0.0551889	-11.9759	4.75022e-33	1.17805e-30
ENSG00000214026	MRPL23	63.33	-0.661822	0.259408	-2.55128	0.0107329	0.0386406
ENSG00000222112	RN7SKP16	11.3219	-0.661888	0.25997	-2.54602	0.010896	0.0390883
ENSG00000197249	SERPINA1	13.9688	-0.66231	0.267009	-2.48048	0.0131205	0.0453269
ENSG00000104763	ASAH1	387.727	-0.662839	0.146206	-4.53361	5.79848e-06	5.54835e-05
ENSG00000143256	PFDN2	202.612	-0.662932	0.17028	-3.89319	9.89358e-05	0.000706991
ENSG00000230409	TCEA1P2	238.617	-0.662966	0.168319	-3.93875	8.19071e-05	0.000598897
ENSG00000118596	SLC16A7	580.528	-0.663631	0.107879	-6.15162	7.66954e-10	1.62272e-08
ENSG00000176390	CRLF3	336.663	-0.663916	0.142708	-4.65228	3.28291e-06	3.32422e-05
ENSG00000167460	TPM4	5586.27	-0.665631	0.0691654	-9.62376	6.34679e-22	5.74936e-20
ENSG00000138095	LRPPRC	12120.2	-0.665743	0.0483975	-13.7557	4.70461e-43	2.63598e-40
ENSG00000114544	SLC41A3	137.517	-0.665895	0.185204	-3.59547	0.000323802	0.00198721
ENSG00000138698	RAP1GDS1	473.174	-0.667065	0.130324	-5.11852	3.0795e-07	3.97836e-06
ENSG00000186314	PRELID2	76.2765	-0.667114	0.254575	-2.62049	0.00878024	0.0327565
ENSG00000112297	CRYBG1	5312.42	-0.66725	0.0503828	-13.2436	4.91264e-40	2.32245e-37
ENSG00000187147	RNF220	693.765	-0.667588	0.111278	-5.99926	1.98218e-09	3.86921e-08
ENSG00000144452	ABCA12	2181.92	-0.66778	0.0651232	-10.2541	1.13421e-24	1.41804e-22
ENSG00000118965	WDR35	359.584	-0.66966	0.140489	-4.76665	1.87313e-06	2.00685e-05
ENSG00000214548	MEG3	7432.05	-0.670321	0.0597214	-11.2241	3.10386e-29	5.86939e-27
ENSG00000182240	BACE2	1218.44	-0.670471	0.0843894	-7.94497	1.94236e-15	8.64237e-14
ENSG00000156136	DCK	354.89	-0.671706	0.155713	-4.31375	1.60505e-05	0.000138354
ENSG00000279095	AC243964.3	39.234	-0.672392	0.265919	-2.52856	0.0114532	0.0405867
ENSG00000255857	PXN-AS1	71.649	-0.673324	0.233747	-2.88057	0.0039696	0.0169687
ENSG00000136159	NUDT15	238.098	-0.67344	0.15202	-4.42994	9.42601e-06	8.61612e-05
ENSG00000100479	POLE2	228.47	-0.673563	0.172962	-3.89428	9.84894e-05	0.0007048
ENSG00000234456	MAGI2-AS3	35.4245	-0.673604	0.270438	-2.49079	0.0127458	0.0442753
ENSG00000051620	HEBP2	261.803	-0.673858	0.170913	-3.9427	8.05696e-05	0.000590818
ENSG00000101773	RBBP8	930.587	-0.674299	0.0945988	-7.12799	1.01847e-12	3.31343e-11
ENSG00000238033	AC002480.4	130.059	-0.674364	0.213651	-3.15639	0.00159736	0.00782795
ENSG00000214174	AMZ2P1	63.2717	-0.674375	0.241048	-2.79767	0.00514721	0.0210647
ENSG00000156374	PCGF6	180.361	-0.674497	0.16978	-3.97278	7.10396e-05	0.000526291
ENSG00000115128	SF3B6	681.992	-0.674987	0.12114	-5.57195	2.51905e-08	3.95724e-07
ENSG00000178035	IMPDH2	2097.52	-0.675153	0.07453	-9.05881	1.31885e-19	8.75069e-18
ENSG00000170044	ZPLD1	236.026	-0.675333	0.151699	-4.45179	8.51561e-06	7.81226e-05
ENSG00000149485	FADS1	3128.46	-0.675605	0.0579849	-11.6514	2.25732e-31	4.9491e-29
ENSG00000198406	BZW1P2	32.23	-0.675893	0.275797	-2.45069	0.0142584	0.0485268
ENSG00000276256	AC011043.1	42.0744	-0.676095	0.275285	-2.45598	0.0140501	0.0479472
ENSG00000171497	PPID	513.572	-0.677919	0.126983	-5.33867	9.36303e-08	1.32254e-06
ENSG00000100528	CNIH1	835.158	-0.678423	0.0982572	-6.90456	5.03601e-12	1.4875e-10
ENSG00000214954	LRRC69	56.3477	-0.679742	0.251169	-2.70631	0.00680355	0.0264383
ENSG00000124171	PARD6B	130.651	-0.680651	0.204891	-3.32201	0.0008937	0.00475885
ENSG00000134265	NAPG	289.739	-0.682194	0.14089	-4.84204	1.28516e-06	1.43271e-05
ENSG00000125149	C16orf70	153.638	-0.682864	0.179565	-3.80289	0.00014302	0.000972405
ENSG00000101182	PSMA7	1226.72	-0.683361	0.0819765	-8.33606	7.68064e-17	4.03447e-15
ENSG00000196305	IARS	4846.53	-0.683386	0.0586835	-11.6453	2.42507e-31	5.24092e-29
ENSG00000197785	ATAD3A	390.803	-0.683705	0.15041	-4.5456	5.47778e-06	5.25477e-05
ENSG00000013374	NUB1	1272.42	-0.683879	0.0763518	-8.95695	3.33779e-19	2.16713e-17
ENSG00000115902	SLC1A4	307.189	-0.684346	0.146676	-4.66571	3.07552e-06	3.13978e-05
ENSG00000183020	AP2A2	116.381	-0.684435	0.202787	-3.37515	0.000737754	0.0040379
ENSG00000084636	COL16A1	62.5655	-0.685354	0.268503	-2.5525	0.0106952	0.0385321
ENSG00000263535	AK4P1	83.8413	-0.685498	0.241567	-2.83771	0.00454379	0.0189728
ENSG00000141576	RNF157	1807.16	-0.685519	0.0859155	-7.97899	1.47535e-15	6.62286e-14
ENSG00000134056	MRPS36	61.9484	-0.686288	0.248603	-2.76057	0.00577001	0.0231289
ENSG00000031691	CENPQ	118.945	-0.686317	0.206011	-3.33146	0.000863928	0.00462961
ENSG00000198431	TXNRD1	2647.25	-0.686659	0.0641475	-10.7044	9.70765e-27	1.49854e-24
ENSG00000150938	CRIM1	684.838	-0.686868	0.110629	-6.20876	5.3403e-10	1.16075e-08
ENSG00000260517	AC009093.2	33.2464	-0.687546	0.280793	-2.44859	0.0143419	0.048723
ENSG00000148943	LIN7C	874.174	-0.687708	0.102901	-6.68321	2.33763e-11	6.28129e-10
ENSG00000119912	IDE	752.215	-0.68858	0.117455	-5.86248	4.55999e-09	8.30127e-08
ENSG00000136628	EPRS	6014.62	-0.689463	0.0564406	-12.2157	2.56207e-34	7.45365e-32
ENSG00000117500	TMED5	671.782	-0.690071	0.108146	-6.38094	1.76002e-10	4.13672e-09
ENSG00000105717	PBX4	145.209	-0.690198	0.18302	-3.77116	0.000162488	0.00108574
ENSG00000158406	HIST1H4H	2185.53	-0.690371	0.0748461	-9.22387	2.86558e-20	2.10439e-18
ENSG00000129055	ANAPC13	221.686	-0.690834	0.194272	-3.55601	0.000376528	0.00227027
ENSG00000251922	RF00397	21.4117	-0.691191	0.279767	-2.47059	0.0134889	0.046314
ENSG00000182013	PNMA8A	475.334	-0.691208	0.134617	-5.13462	2.82709e-07	3.68057e-06
ENSG00000229944	EIF4EP2	95.9472	-0.6915	0.216612	-3.19235	0.00141121	0.00703883
ENSG00000172236	TPSAB1	12.1505	-0.692723	0.256526	-2.7004	0.00692566	0.0268026
ENSG00000005700	IBTK	43.2568	-0.693979	0.269119	-2.57871	0.00991705	0.036217
ENSG00000130024	PHF10	664.384	-0.694003	0.118876	-5.83805	5.28163e-09	9.51979e-08
ENSG00000118162	KPTN	67.519	-0.694594	0.27306	-2.54374	0.0109672	0.0392414
ENSG00000135049	AGTPBP1	702.561	-0.694916	0.114163	-6.08707	1.14997e-09	2.34458e-08
ENSG00000108423	TUBD1	140.805	-0.695291	0.1969	-3.5312	0.000413683	0.00245709
ENSG00000083720	OXCT1	603.158	-0.697159	0.102635	-6.79259	1.10138e-11	3.10274e-10
ENSG00000104043	ATP8B4	493.221	-0.697247	0.136154	-5.12102	3.0389e-07	3.936e-06
ENSG00000091490	SEL1L3	299.291	-0.697387	0.157734	-4.42128	9.81185e-06	8.93103e-05
ENSG00000138363	ATIC	2544.16	-0.69754	0.0679096	-10.2716	9.46207e-25	1.22344e-22
ENSG00000082213	C5orf22	617.341	-0.699515	0.117076	-5.97489	2.30246e-09	4.43715e-08
ENSG00000197930	ERO1A	1051.88	-0.699567	0.0932759	-7.49998	6.38282e-14	2.38418e-12
ENSG00000154102	C16orf74	21.4762	-0.700479	0.2802	-2.49993	0.0124218	0.043399
ENSG00000175471	MCTP1	158.177	-0.700676	0.201934	-3.46983	0.000520784	0.00299206
ENSG00000186480	INSIG1	4557.75	-0.701218	0.0582919	-12.0294	2.48885e-33	6.38157e-31
ENSG00000170011	MYRIP	17.9722	-0.702331	0.274529	-2.55831	0.0105181	0.0380392
ENSG00000033627	ATP6V0A1	799.593	-0.702583	0.0904998	-7.76337	8.27046e-15	3.36332e-13
ENSG00000227470	AC073415.1	19.5341	-0.702634	0.278729	-2.52085	0.0117071	0.0412621
ENSG00000067177	PHKA1	389.966	-0.703046	0.148484	-4.73483	2.19241e-06	2.31128e-05
ENSG00000182093	WRB	390.264	-0.703441	0.145356	-4.83942	1.30216e-06	1.44634e-05
ENSG00000105281	SLC1A5	3074.14	-0.703513	0.0736943	-9.54638	1.34306e-21	1.16102e-19
ENSG00000076685	NT5C2	120.3	-0.703579	0.228424	-3.08014	0.00206901	0.0097538
ENSG00000178531	CTXN1	50.7428	-0.703866	0.262352	-2.6829	0.00729866	0.0280099
ENSG00000235106	BRD3OS	312.088	-0.706203	0.142378	-4.96004	7.04781e-07	8.32313e-06
ENSG00000130520	LSM4	938.441	-0.706981	0.0993496	-7.11609	1.11033e-12	3.60451e-11
ENSG00000021826	CPS1	83.7696	-0.707262	0.221357	-3.19513	0.0013977	0.00698295
ENSG00000107331	ABCA2	1669.56	-0.707379	0.101873	-6.94375	3.81833e-12	1.1461e-10
ENSG00000167645	YIF1B	280.384	-0.707976	0.16045	-4.41243	1.02218e-05	9.27074e-05
ENSG00000134470	IL15RA	246.69	-0.708983	0.174829	-4.05529	5.00727e-05	0.000384037
ENSG00000100030	MAPK1	694.591	-0.709131	0.100848	-7.03168	2.04069e-12	6.47201e-11
ENSG00000107614	TRDMT1	114.329	-0.709871	0.212491	-3.34071	0.000835644	0.0045036
ENSG00000134717	BTF3L4	592.413	-0.710393	0.110861	-6.40796	1.47482e-10	3.51356e-09
ENSG00000145555	MYO10	733.86	-0.710562	0.120641	-5.88988	3.86477e-09	7.16498e-08
ENSG00000198729	PPP1R14C	276.003	-0.712532	0.165969	-4.29317	1.76141e-05	0.000150716
ENSG00000246465	AC138904.1	57.3568	-0.71283	0.261302	-2.72799	0.00637216	0.0251167
ENSG00000102409	BEX4	119.724	-0.713057	0.20875	-3.41584	0.000635867	0.00354697
ENSG00000101347	SAMHD1	469.77	-0.713485	0.113792	-6.27008	3.60853e-10	8.06349e-09
ENSG00000134602	STK26	382.137	-0.715712	0.138315	-5.1745	2.28523e-07	3.03521e-06
ENSG00000258620	AL135838.1	17.4059	-0.715737	0.272824	-2.62344	0.00870472	0.0325228
ENSG00000177570	SAMD12	21.4647	-0.716036	0.262503	-2.72773	0.00637717	0.0251234
ENSG00000106526	ACTR3C	54.6887	-0.716042	0.253459	-2.82508	0.00472695	0.0196023
ENSG00000277401	TJP1	56.5732	-0.716159	0.275648	-2.59809	0.00937441	0.0345387
ENSG00000145604	SKP2	716.994	-0.716602	0.108673	-6.59413	4.27747e-11	1.11185e-09
ENSG00000106105	GARS	2927.48	-0.718981	0.0598526	-12.0125	3.05379e-33	7.69961e-31
ENSG00000186260	MKL2	454.341	-0.719165	0.116588	-6.16845	6.89617e-10	1.4673e-08
ENSG00000198720	ANKRD13B	189.812	-0.719614	0.188477	-3.81805	0.000134509	0.000922832
ENSG00000082014	SMARCD3	52.5324	-0.719998	0.271129	-2.65556	0.00791766	0.0299821
ENSG00000232486	AL592437.2	68.7898	-0.72174	0.24259	-2.97515	0.00292848	0.0131577
ENSG00000268089	GABRQ	101.555	-0.722208	0.224027	-3.22375	0.00126522	0.00642075
ENSG00000125740	FOSB	66.1678	-0.722318	0.272838	-2.64742	0.00811084	0.0305911
ENSG00000147862	NFIB	76.9948	-0.722487	0.242497	-2.97937	0.00288845	0.0129894
ENSG00000136492	BRIP1	487.867	-0.723103	0.114532	-6.31352	2.72762e-10	6.19571e-09
ENSG00000094804	CDC6	790.223	-0.723483	0.0977064	-7.40466	1.31487e-13	4.73603e-12
ENSG00000278864	AC055811.4	149.409	-0.723922	0.210245	-3.44323	0.000574803	0.00325192
ENSG00000175414	ARL10	347.067	-0.724156	0.162319	-4.46132	8.1455e-06	7.51831e-05
ENSG00000087074	PPP1R15A	442.993	-0.724202	0.130893	-5.53279	3.15182e-08	4.87035e-07
ENSG00000179922	ZNF784	38.6735	-0.724525	0.279554	-2.59172	0.00954988	0.0350742
ENSG00000236008	LINC01814	234.217	-0.724605	0.159068	-4.55532	5.23063e-06	5.05294e-05
ENSG00000201839	SNORD114-3	18.9056	-0.72481	0.278459	-2.60294	0.0092429	0.034154
ENSG00000101849	TBL1X	661.262	-0.724844	0.120802	-6.00028	1.96982e-09	3.85006e-08
ENSG00000091127	PUS7	956.663	-0.725036	0.0887471	-8.16969	3.0919e-16	1.504e-14
ENSG00000145882	PCYOX1L	207.799	-0.725947	0.167163	-4.34275	1.40713e-05	0.000123332
ENSG00000185989	RASA3	17.2211	-0.726767	0.265017	-2.74234	0.00610033	0.024222
ENSG00000237036	ZEB1-AS1	59.509	-0.726785	0.253051	-2.87209	0.00407768	0.0173571
ENSG00000087299	L2HGDH	366.605	-0.727054	0.133247	-5.45644	4.85763e-08	7.21161e-07
ENSG00000061656	SPAG4	25.5406	-0.727058	0.280471	-2.59227	0.00953446	0.0350504
ENSG00000260196	AC124798.1	35.4116	-0.727463	0.272402	-2.67055	0.00757268	0.0288781
ENSG00000115295	CLIP4	118.7	-0.727579	0.239152	-3.04233	0.00234754	0.010864
ENSG00000178202	KDELC2	87.1605	-0.727612	0.227778	-3.19439	0.00140127	0.00699617
ENSG00000086200	IPO11	688.463	-0.728222	0.114864	-6.33988	2.2995e-10	5.28675e-09
ENSG00000134575	ACP2	122.684	-0.728946	0.220727	-3.30247	0.000958367	0.00504636
ENSG00000105559	PLEKHA4	17.5619	-0.729615	0.264566	-2.75778	0.00581955	0.0232844
ENSG00000279348	AC012513.3	162.931	-0.729661	0.184407	-3.9568	7.59595e-05	0.000559997
ENSG00000168615	ADAM9	562.4	-0.732621	0.121903	-6.00987	1.85678e-09	3.65271e-08
ENSG00000180354	MTURN	415.989	-0.732841	0.131357	-5.57903	2.4187e-08	3.8075e-07
ENSG00000105835	NAMPT	2196.99	-0.734686	0.0736768	-9.97173	2.02658e-23	2.17434e-21
ENSG00000101695	RNF125	59.3545	-0.734818	0.249435	-2.94594	0.00321978	0.0142702
ENSG00000134243	SORT1	719.383	-0.735391	0.102575	-7.16932	7.53703e-13	2.48952e-11
ENSG00000160049	DFFA	944.026	-0.735437	0.100149	-7.34343	2.08188e-13	7.22355e-12
ENSG00000132613	MTSS1L	166.405	-0.736686	0.175702	-4.19282	2.75505e-05	0.000224439
ENSG00000140848	CPNE2	384.708	-0.736767	0.129595	-5.68514	1.30706e-08	2.18247e-07
ENSG00000225031	EIF4BP7	126.12	-0.737497	0.208104	-3.54388	0.000394283	0.00236508
ENSG00000135074	ADAM19	348.465	-0.737893	0.147442	-5.00462	5.59725e-07	6.77401e-06
ENSG00000168090	COPS6	438.442	-0.738556	0.146075	-5.05601	4.28126e-07	5.30441e-06
ENSG00000033867	SLC4A7	2044.74	-0.738825	0.0870805	-8.48439	2.16844e-17	1.19288e-15
ENSG00000166803	PCLAF	391.146	-0.739201	0.127248	-5.80915	6.27905e-09	1.11359e-07
ENSG00000088305	DNMT3B	109.31	-0.739564	0.214729	-3.44416	0.000572827	0.00324195
ENSG00000139323	POC1B	372.706	-0.740468	0.145371	-5.09363	3.51277e-07	4.46189e-06
ENSG00000164070	HSPA4L	549.451	-0.741485	0.119704	-6.19431	5.85416e-10	1.2629e-08
ENSG00000176105	YES1	365.808	-0.743043	0.134589	-5.52082	3.37418e-08	5.19342e-07
ENSG00000198300	PEG3	104.891	-0.74438	0.235628	-3.15913	0.00158239	0.00776463
ENSG00000273142	AC073335.2	16.7118	-0.744852	0.261724	-2.84594	0.00442806	0.0185664
ENSG00000144476	ACKR3	544.008	-0.745278	0.123834	-6.01837	1.76186e-09	3.47955e-08
ENSG00000154639	CXADR	158.261	-0.746703	0.204611	-3.64938	0.000262871	0.0016625
ENSG00000111678	C12orf57	461.328	-0.747337	0.120462	-6.20392	5.50752e-10	1.19538e-08
ENSG00000203705	TATDN3	184.197	-0.747915	0.182259	-4.10359	4.06794e-05	0.0003182
ENSG00000113396	SLC27A6	90.1284	-0.748406	0.233209	-3.20917	0.0013312	0.00669274
ENSG00000140105	WARS	5316.5	-0.748862	0.053307	-14.0481	7.91491e-45	4.78947e-42
ENSG00000123143	PKN1	1515.69	-0.74904	0.0776324	-9.64854	4.98583e-22	4.54372e-20
ENSG00000105518	TMEM205	123.863	-0.749268	0.208931	-3.58619	0.000335542	0.0020526
ENSG00000196712	NF1	1935.65	-0.749958	0.0947756	-7.91299	2.51277e-15	1.10503e-13
ENSG00000163655	GMPS	2226.59	-0.750165	0.0775002	-9.67952	3.6844e-22	3.44059e-20
ENSG00000163577	EIF5A2	26.077	-0.752534	0.277334	-2.71346	0.00665845	0.0259946
ENSG00000011105	TSPAN9	573.498	-0.753462	0.116514	-6.46671	1.00158e-10	2.45177e-09
ENSG00000095319	NUP188	5118.79	-0.753765	0.0611995	-12.3165	7.38029e-35	2.32602e-32
ENSG00000109339	MAPK10	41.9466	-0.753869	0.277143	-2.72014	0.00652539	0.0255874
ENSG00000103202	NME4	482.228	-0.755131	0.119747	-6.30606	2.8622e-10	6.49166e-09
ENSG00000258399	AL117190.1	225.15	-0.756741	0.180253	-4.19821	2.69037e-05	0.000219881
ENSG00000099385	BCL7C	106.031	-0.756807	0.214752	-3.52409	0.000424934	0.00251011
ENSG00000143776	CDC42BPA	981.624	-0.758261	0.0942295	-8.04696	8.48778e-16	3.90283e-14
ENSG00000116120	FARSB	852.49	-0.759148	0.1156	-6.56705	5.1323e-11	1.32268e-09
ENSG00000110934	BIN2	44.3033	-0.760354	0.268405	-2.83287	0.00461327	0.0192258
ENSG00000105677	TMEM147	328.355	-0.762809	0.150245	-5.07709	3.83265e-07	4.81564e-06
ENSG00000055332	EIF2AK2	892.699	-0.763124	0.108519	-7.03217	2.03351e-12	6.46281e-11
ENSG00000070785	EIF2B3	319.642	-0.763282	0.163543	-4.66715	3.054e-06	3.1238e-05
ENSG00000116675	DNAJC6	249.163	-0.763441	0.167167	-4.56694	4.94892e-06	4.80843e-05
ENSG00000005302	MSL3	897.312	-0.76361	0.0966978	-7.89687	2.85991e-15	1.24682e-13
ENSG00000102882	MAPK3	129.324	-0.764532	0.191596	-3.99033	6.59816e-05	0.000491951
ENSG00000149084	HSD17B12	245.643	-0.76513	0.172279	-4.44123	8.94441e-06	8.18578e-05
ENSG00000275851	MLLT6	24.5081	-0.767151	0.281189	-2.72824	0.00636726	0.0251039
ENSG00000224939	LINC00184	71.038	-0.768338	0.23025	-3.33698	0.000846949	0.00455318
ENSG00000136717	BIN1	2541.3	-0.768625	0.0657062	-11.6979	1.30622e-31	2.94932e-29
ENSG00000182919	C11orf54	263.693	-0.768778	0.150309	-5.11465	3.14326e-07	4.04004e-06
ENSG00000101400	SNTA1	16.5548	-0.768883	0.275177	-2.79414	0.00520384	0.0212537
ENSG00000116117	PARD3B	26.197	-0.768887	0.28084	-2.73781	0.00618501	0.0245105
ENSG00000213190	MLLT11	138.067	-0.769887	0.20712	-3.7171	0.000201523	0.00131124
ENSG00000206535	LNP1	41.3623	-0.772748	0.279007	-2.76964	0.0056119	0.022591
ENSG00000130725	UBE2M	311.499	-0.773095	0.152751	-5.06116	4.16721e-07	5.18433e-06
ENSG00000213866	YBX1P10	75.8553	-0.773169	0.254114	-3.04261	0.00234537	0.0108603
ENSG00000125821	DTD1	158.147	-0.773386	0.196312	-3.93957	8.16289e-05	0.000597427
ENSG00000272990	AC084036.1	13.2641	-0.774048	0.266886	-2.9003	0.00372808	0.0161184
ENSG00000172380	GNG12	627.274	-0.77419	0.120804	-6.40864	1.46821e-10	3.50331e-09
ENSG00000137414	FAM8A1	250.628	-0.774557	0.195888	-3.95408	7.68287e-05	0.00056613
ENSG00000198087	CD2AP	439.693	-0.774573	0.13147	-5.89161	3.82442e-09	7.09888e-08
ENSG00000162836	ACP6	18.3512	-0.775643	0.265377	-2.9228	0.00346904	0.0151759
ENSG00000114948	ADAM23	106.985	-0.777043	0.22066	-3.52144	0.000429207	0.00253436
ENSG00000199575	SNORD114-1	34.409	-0.777347	0.281172	-2.76467	0.00569808	0.0229013
ENSG00000143653	SCCPDH	213.549	-0.778592	0.1579	-4.93091	8.18469e-07	9.50253e-06
ENSG00000134758	RNF138	678.561	-0.781056	0.103934	-7.51495	5.69341e-14	2.14788e-12
ENSG00000183723	CMTM4	129.552	-0.781909	0.215404	-3.62996	0.00028346	0.00177124
ENSG00000133121	STARD13	17.7669	-0.782093	0.266022	-2.93996	0.00328256	0.0144819
ENSG00000138411	HECW2	57.8796	-0.78279	0.249437	-3.13822	0.00169975	0.0082575
ENSG00000123562	MORF4L2	1464.95	-0.783364	0.0828425	-9.45606	3.19777e-21	2.6727e-19
ENSG00000117174	ZNHIT6	471.691	-0.783394	0.122773	-6.38086	1.76101e-10	4.13672e-09
ENSG00000183813	CCR4	1785.28	-0.783627	0.0757384	-10.3465	4.34061e-25	5.76006e-23
ENSG00000139269	INHBE	75.9677	-0.783786	0.267839	-2.92633	0.0034299	0.0150311
ENSG00000175592	FOSL1	37.3787	-0.784239	0.278083	-2.82016	0.00479999	0.01984
ENSG00000023734	STRAP	1208.9	-0.784311	0.0887516	-8.83715	9.81931e-19	6.11302e-17
ENSG00000081760	AACS	814.286	-0.785931	0.0957766	-8.20588	2.2891e-16	1.14289e-14
ENSG00000134910	STT3A	2135.36	-0.786907	0.0722784	-10.8872	1.32688e-27	2.20583e-25
ENSG00000235408	SNORA71B	46.1676	-0.787985	0.274938	-2.86605	0.00415632	0.0176521
ENSG00000160200	CBS	89.7146	-0.78844	0.246331	-3.20073	0.00137078	0.00685751
ENSG00000128965	CHAC1	166.177	-0.790914	0.193071	-4.09648	4.19471e-05	0.000327439
ENSG00000142102	PGGHG	181.537	-0.791866	0.174037	-4.54999	5.36495e-06	5.1662e-05
ENSG00000122378	FAM213A	48.5459	-0.792148	0.26312	-3.01059	0.0026074	0.0118953
ENSG00000199593	SNORD114-14	18.109	-0.792268	0.275711	-2.87354	0.00405894	0.0173017
ENSG00000064102	INTS13	496.42	-0.79262	0.135195	-5.86278	4.55187e-09	8.30127e-08
ENSG00000113739	STC2	670.359	-0.792703	0.116018	-6.83256	8.34141e-12	2.37197e-10
ENSG00000121753	ADGRB2	74.4288	-0.793062	0.253911	-3.12339	0.00178782	0.00861067
ENSG00000069956	MAPK6	1020.89	-0.793223	0.0938603	-8.45111	2.88547e-17	1.57019e-15
ENSG00000056050	HPF1	47.2456	-0.795096	0.268749	-2.9585	0.00309139	0.013767
ENSG00000104872	PIH1D1	618.64	-0.795181	0.132332	-6.00897	1.867e-09	3.66805e-08
ENSG00000114850	SSR3	2943.58	-0.795323	0.0784831	-10.1337	3.91653e-24	4.6653e-22
ENSG00000148180	GSN	145.599	-0.795569	0.199159	-3.99465	6.47902e-05	0.000484023
ENSG00000024862	CCDC28A	93.1901	-0.796988	0.222962	-3.57455	0.000350836	0.00213322
ENSG00000153707	PTPRD	16.0674	-0.798061	0.274015	-2.91247	0.00358581	0.0156014
ENSG00000229191	AL358473.1	39.3844	-0.799152	0.269443	-2.96595	0.00301754	0.0134818
ENSG00000175305	CCNE2	89.8965	-0.79924	0.223889	-3.56981	0.000357238	0.00216692
ENSG00000100167	SEPT3	235.059	-0.799948	0.167445	-4.77736	1.7761e-06	1.91646e-05
ENSG00000067167	TRAM1	578.206	-0.800618	0.115781	-6.91495	4.68024e-12	1.38557e-10
ENSG00000150637	CD226	401.551	-0.801403	0.148033	-5.41366	6.17477e-08	9.05155e-07
ENSG00000178814	OPLAH	227.96	-0.801647	0.160839	-4.98417	6.22293e-07	7.46156e-06
ENSG00000100567	PSMA3	886.109	-0.802566	0.0986267	-8.13741	4.03828e-16	1.90315e-14
ENSG00000226856	AC093901.1	15.145	-0.802591	0.26039	-3.08226	0.00205437	0.00969083
ENSG00000196284	SUPT3H	117.916	-0.802611	0.206511	-3.88652	0.00010169	0.000723595
ENSG00000145012	LPP	1113.3	-0.802882	0.089888	-8.93202	4.18283e-19	2.69267e-17
ENSG00000279277	AC012020.1	30.1542	-0.802897	0.281151	-2.85575	0.00429358	0.0181029
ENSG00000123178	SPRYD7	101.601	-0.803145	0.223139	-3.59931	0.000319067	0.00196373
ENSG00000159593	NAE1	680.672	-0.803462	0.098622	-8.14689	3.73417e-16	1.77643e-14
ENSG00000224324	THAP5P1	11.3117	-0.80484	0.255122	-3.15473	0.00160648	0.007865
ENSG00000175029	CTBP2	280.684	-0.807419	0.141224	-5.71728	1.08245e-08	1.83993e-07
ENSG00000112246	SIM1	92.2532	-0.807893	0.228735	-3.53201	0.000412412	0.00245243
ENSG00000187391	MAGI2	26.2521	-0.808152	0.277016	-2.91735	0.0035302	0.0153905
ENSG00000163412	EIF4E3	78.2174	-0.808189	0.253803	-3.18431	0.00145098	0.00721104
ENSG00000166123	GPT2	399.406	-0.808942	0.133802	-6.0458	1.48672e-09	2.9829e-08
ENSG00000267500	ZNF887P	21.9855	-0.809872	0.281193	-2.88013	0.00397514	0.0169828
ENSG00000163491	NEK10	67.6735	-0.810655	0.259973	-3.11823	0.00181942	0.0087406
ENSG00000102007	PLP2	303.572	-0.811125	0.152124	-5.33199	9.71411e-08	1.3683e-06
ENSG00000132423	COQ3	102.45	-0.81281	0.215172	-3.77749	0.00015842	0.00106562
ENSG00000163558	PRKCI	559.965	-0.813462	0.126375	-6.43687	1.21965e-10	2.94482e-09
ENSG00000196352	CD55	1586.88	-0.815215	0.0780393	-10.4462	1.52504e-25	2.11658e-23
ENSG00000006432	MAP3K9	114.736	-0.81539	0.213319	-3.82239	0.000132164	0.00090881
ENSG00000171368	TPPP	736.751	-0.816693	0.108292	-7.54161	4.642e-14	1.77334e-12
ENSG00000100116	GCAT	176.471	-0.817983	0.176585	-4.63223	3.61746e-06	3.63444e-05
ENSG00000107242	PIP5K1B	58.6059	-0.818065	0.266266	-3.07236	0.00212374	0.00998073
ENSG00000055732	MCOLN3	142.886	-0.818708	0.194001	-4.22013	2.44165e-05	0.000201843
ENSG00000167874	TMEM88	31.4497	-0.820501	0.277347	-2.95839	0.00309251	0.0137679
ENSG00000166153	DEPDC4	22.5394	-0.820596	0.281177	-2.91844	0.00351792	0.0153546
ENSG00000180758	GPR157	57.266	-0.821441	0.245413	-3.34718	0.000816386	0.00441713
ENSG00000116667	C1orf21	245.85	-0.821954	0.16493	-4.98365	6.23966e-07	7.47375e-06
ENSG00000112293	GPLD1	40.5306	-0.8224	0.277201	-2.9668	0.00300918	0.0134532
ENSG00000123131	PRDX4	176.791	-0.822872	0.16855	-4.88207	1.0498e-06	1.19769e-05
ENSG00000164362	TERT	24.0212	-0.823286	0.281036	-2.92947	0.00339542	0.0149016
[truncated: 247 more rows]

## Sheet: Table S2
	Naïve CD4 activated	HuT102
METTL3	38.6	38.1
METTL14	19.8	15.4
WTAP	133.3	60.2
VIRMA	45.4	27.8
ZC3H13	44.6	37.4
CBLL1	85.4	22.5
RBM15	44.6	20.2
RBM15B	52.7	19.9
FTO	5.4	19.4
ALKBH5	78.3	57
YTHDF1	150.4	30
YTHDF2	150.6	57.3
YTHDF3	101.6	32.1
YTHDC1	116.6	37.5
YTHDC2	46.3	10.9
HNRNPA2B1	937.7	270.1
HNRNPC	646.7	847.3
RBMX	370.2	206
IGF2BP1	0.1	0
IGF2BP2	0.1	0.3
IGF2BP3	0.1	6.6
